# Supplementary material for: Genome-wide associations for milk production and somatic cell score in Holstein-Friesian cattle in Ireland
Source: BMC Genet. 2012 Mar 26;13:21. doi: 10.1186/1471-2156-13-21 (PMC3361482; doi:10.1186/1471-2156-13-21)
Supplement: Additional file 1 — Summary statistics for the cow dataset. This file contains summary statistics for the phenotypic data in the cow validation dataset mentioned in the manuscript. Summary statistics include the total number of phenotypic records (N), mean and standard deviation (σ) for each trait in the cows. Phenotypes in the cows are expressed as yield deviations on a PTA scale. [file 1471-2156-13-21-S1.XLS]

## Sheet: Summary statistics for the cow 
Additonal file 3 - Summary statistics for the cow dataset
Summary statistics include the total number of phenotypic records (N), mean and standard deviation (σ) for each trait in the cows.
Phenotypes in the cows are expressed as yield deviations on a PTA scale.
Trait	N	Mean	σ
Milk Yield (kg)	490	126.6	220.6
Fat Yield (kg)	490	6.4	8.3
Protein Yield (kg)	490	6.2	6.6
Fat Percentage (kg) (x1000)	490	33.5	153.3
Protein Percentage (kg) (x1000)	490	29	84.3
Somatic Cell Score (loge SCC) (x1000)	493	-4.6	89.7
