# Supplementary material for: Genome-wide associations for milk production and somatic cell score in Holstein-Friesian cattle in Ireland
Source: BMC Genet. 2012 Mar 26;13:21. doi: 10.1186/1471-2156-13-21 (PMC3361482; doi:10.1186/1471-2156-13-21)
Supplement: Additional file 2 — Correlations between phenotypes for the cow dataset. This file contains Pearson correlations between phenotypes in the cow dataset expressed as yield deviations on a PTA scale. [file 1471-2156-13-21-S2.XLS]

## Sheet: Correlations between phenotypes
Additional file 4 - Correlations between phenotypes for the cow dataset
This file contains Pearson correlations between phenotypes in the cow dataset expressed as yield deviations on a PTA scale.
Trait	Milk Yield	Fat Yield	Protein Yield	Fat Percentage	Protein Percentage	Somatic Cell Score
Milk Yield		0.53	0.85	-0.49	-0.63	-0.02
Fat Yield	0.53		0.68	0.48	0.01	-0.02
Protein Yield	0.85	0.68		-0.18	-0.12	0.02
Fat Percentage	-0.49	0.48	-0.18		0.66	-0.01
Protein Percentage	-0.63	0.01	-0.12	0.66		0.06
Somatic Cell Score	-0.02	-0.02	0.02	-0.01	0.06
