# Supplementary material for: Genome-wide associations for milk production and somatic cell score in Holstein-Friesian cattle in Ireland
Source: BMC Genet. 2012 Mar 26;13:21. doi: 10.1186/1471-2156-13-21 (PMC3361482; doi:10.1186/1471-2156-13-21)
Supplement: Additional file 3 — All Significant Associations. This file contains all significant SNPs detected across all the analyses in the sires and cows. Significant associations are presented separately for each analysis with separate worksheets for each trait. [file 1471-2156-13-21-S3.XLS]

## Sheet: Explanation of File
Additional file 1 - All Significant Associations
This supplementary displays single nucleotide polymorphisms which were significantly associated with a particular trait.
Significant SNPs are displayed for three types of analysis:
	Single SNP Regression in the Sires (an example sheet name is 'Milk Yield Sires SSR')
	BayesB in the Sires (an example sheet name is 'Milk Yield Sires Bayesian')
	Single SNP Regression in the Cows (an example sheet name is 'Milk Yield Cows SSR')
There are six sheets (one for each trait studied) for each of the three separtate analysis.
Positional information for each significantly associated SNP along with details of the nearest gene on the Bovine genome (BTAU 4.0) are provided which include the following columns:
	rs: The rs number of the SNP
	SNP Name: The name of the significantly associated single nucleotide polymorphism
	Chromosome: The chromosome the SNP is located on
	Position: The location (base pairs) of the SNP on the particular chromosome
The following three columns are provided for the single SNP regression analyses only.
	Q value: The q-value (p-value corrected for multiple testing using the FDR method) from the particular single SNP regression analysis
	SNP Effect: The regression coeffcient (i.e. SNP effect) from the Single SNP Regression for the particular SNP
	Standard Error: The standard error associated with the regression coefficient from the single SNP regression for the particular SNP
The folowing three columns are provided for the Bayesian analysis in the sires only.
Each column displays the posterior probability of association for the SNP for a particular prior used.
	SSR: The prior used here is the proportion of significant SNP from the single SNP regression in the sires and differs for each particular trait.
	SSR*2: The prior used here is twice that of the above SSR prior and differs for each particular trait.
	SSR/2: The prior used here is half that of the above SSR prior and differs for each particular trait.
	Significantly Associated Traits: This column shows how many traits this particular SNP is significantly associated with using at least one statistical method across the sires and cows
	Outside Known QTL Region: If a SNP lies outside all known QTL regions for the particular trait this variable will be "Y". If inside a known QTL region it will be "N".
	Nearest Gene: The common name (if available) of the nearest gene. If a common name is not available then the Esnembl gene ID is provided.
	Distance to Nearest Gene: The distance (in base pairs) between the SNP and its closest gene.
	Genes in Haplotype Block: A list of all genes within the same haplotype block as the SNP.
The folowing columns is provided for the Single SNP Regression in the cows only.
	Significant in Sires: If a SNP is significant in the cows and significantly associated in the Single SNP Regression and/or the Bayesian approach in the sires then this variable will be "Y". If not then this variable will be "N".

## Sheet: Milk Yield Sires SSR
rs	SNP Name	Chromsome	Position	Q value	SNP Effect (kg)	Standard Error	Significantly Associated Traits	Outside Known QTL Region	Nearest Gene	Distance to Nearest Gene	Genes in Haplotype Block
rs42896409	ARS-BFGL-NGS-31674	1	46801013	0.013571	-76.73	18.73	2	N	IMPG2	50282
rs41591454	BTA-89820-no-rs	1	47065261	0.0166589	-34.75	8.729	1	N	ENSBTAG00000018731	962	IMPG2, SENP7, RG9MTD1, ENSBTAG00000018731, PCNP, ZBTB11, RPL24, CEP97
rs29010919	UA-IFASA-4106	1	47153851	0.0159863	-34.9	8.737	1	N	ZBTB11	0	IMPG2, SENP7, RG9MTD1, ENSBTAG00000018731, PCNP, ZBTB11, RPL24, CEP97
rs41599954	BTA-99040-no-rs	1	48122471	0.0201444	53.78	13.87	3	N	ZPLD1	15491	ZPLD1
rs42327956	BTB-01165109	1	50631826	0.00287952	66.34	14.16	3	N	ALCAM	0	ALCAM
rs110308751	ARS-BFGL-NGS-117328	1	120714933	0.047738	-30.92	8.884	1	N	ENSBTAG00000039407	960
rs42273703	BTB-01117225	1	122711140	0.0206552	-36.92	9.544	2	N	ENSBTAG00000039334	356803
rs42274198	BTB-01117320	1	122741674	0.0278034	-35.75	9.567	2	N	ZIC1	342519
rs43261927	ARS-BFGL-NGS-14969	1	130568658	0.0146893	-39.74	9.802	2	N	ENSBTAG00000008714	48012
rs109117962	ARS-BFGL-NGS-22321	1	154551516	0.016717	-35.34	8.897	2	N	ENSBTAG00000043221	29989
rs110811091	ARS-BFGL-NGS-115732	2	71222459	0.0343677	-65.35	17.93	1	Y	DPP10	122524
rs42325541	BTB-01169774	2	114506888	0.0394523	33.99	9.508	1	Y	ENSBTAG00000042746	10972
rs110014782	INRA-474	3	26245691	0.0159863	-33.09	8.274	1	N	TBX15	0	TBX15
rs109540984	ARS-BFGL-NGS-28865	3	30712194	0.0400593	-58.66	16.44	1	N	TSPAN2	14072	TSPAN2, TSHB, ENSBTAG00000032071
rs29013986	Hapmap55075-rs29013986	3	43502278	0.0155371	42.48	10.57	2	N	COL11A1	71997	COL11A1
rs41596894	Hapmap39300-BTA-99855	3	84705330	0.0487644	-31.73	9.138	1	N	PDE4B	0	PDE4B
rs109899523	ARS-BFGL-NGS-66463	3	91784495	0.0307275	-43.92	11.9	2	N	ENSBTAG00000030662	36906	ENSBTAG00000030662, ENSBTAG00000030663
rs42782925	BTB-01666537	3	92195871	0.0141816	40.54	9.957	2	N	C3H1orf87	0	C3H1orf87, CYP2J2
rs43351630	BTB-00142550	3	95552051	0.0407833	-35.83	10.06	2	N	DAB1	19231	C8B
rs109799346	ARS-BFGL-NGS-67676	3	108938493	0.0380738	60.4	16.81	3	N	SLC6A9	0	ENSBTAG00000005143, SLC6A9
rs110328212	ARS-BFGL-NGS-119168	3	111490509	0.0367645	-36.15	10.02	2	N	ENSBTAG00000020745	69340
rs110391265	ARS-BFGL-NGS-11573	3	111649584	0.0236816	-32.86	8.607	1	N	EDN2	0	ENSBTAG00000020745, EDN2, ENSBTAG00000024115
rs110341476	ARS-BFGL-NGS-30729	3	114794128	0.00581167	69.44	15.66	3	N	ENSBTAG00000012061	305535
rs43362534	BTA-69519-no-rs	3	117318002	0.047738	66.74	19.18	2	N	PSMB2	33941	ENSBTAG00000044936, ENSBTAG00000038292, PSMB2, ENSBTAG00000001959
rs110304651	ARS-BFGL-NGS-1158	3	119417315	0.0188595	-72.18	18.47	3	N	CSMD2	0	CSMD2
rs41648824	Hapmap43659-BTA-70032	4	42106541	0.0343677	-36.42	9.993	2	N	ENSBTAG00000029292	36677
rs41587652	BTA-70407-no-rs	4	46440724	0.0364576	-35.92	9.94	1	N	ENSBTAG00000033227	0	ENSBTAG00000003658, ENSBTAG00000033227
rs110834457	ARS-BFGL-NGS-115676	4	60795074	0.045248	37.44	10.67	2	N	ENSBTAG00000020620	98619
rs110781722	ARS-BFGL-NGS-110519	4	63549818	0.0439905	-37.51	10.63	3	N	ENSBTAG00000044358	20554	EEPD1, SEPT7, HERPUD2, ENSBTAG00000044358, ENSBTAG00000042432
rs41570048	Hapmap40158-BTA-104729	5	64010667	0.0256661	-32.06	8.503	1	N	ENSBTAG00000039909	5465	ENSBTAG00000039909, LOC788413, ENSBTAG00000038936, ENSBTAG00000037629, ENSBTAG00000038689, ENSBTAG00000037829, ENSBTAG00000031333, ENSBTAG00000038567, ENSBTAG00000039124, ENSBTAG00000031086, ENSBTAG00000031083, NEUROD4
rs41611296	BTA-111865-no-rs	5	97515555	0.0324443	34.49	9.397	3	N	PLEKHA5	126949	PLEKHA5
n\a	Hapmap36373-SCAFFOLD248777_1273	5	108768987	0.0309165	32.09	8.708	1	N	ENSBTAG00000038250	17237	ENSBTAG00000038250, ENSBTAG00000040450, NANOG
rs109021908	ARS-BFGL-NGS-10549	5	112380485	0.0394523	-41.91	11.72	1	N	AKAP3	0	GALNT8, NDUFA9, AKAP3
rs41605147	Hapmap38434-BTA-74956	5	113822516	0.0237973	-35.99	9.448	2	N	FKBP4	0	ENSBTAG00000007093, FKBP4, WASH1
rs29016976	Hapmap53295-rs29016976	5	114425931	0.0339184	-36.13	9.889	1	N	NINJ2	10731	ENSBTAG00000042178, ENSBTAG00000029209, ENSBTAG00000008553, NINJ2
rs110896997	ARS-BFGL-NGS-7249	6	30503077	0.0496288	-30.54	8.817	1	N	PDHA2	13273	PDHA2
rs41653781	Hapmap38628-BTA-76690	6	70559448	0.0496077	-31.05	8.962	1	N	SPATA18	31508	SPATA18
rs43467654	BTB-00262270	6	75584865	0.0115539	44.87	10.75	2	N	IGFBP7	454363
rs109200033	ARS-BFGL-NGS-112030	6	75618288	0.0287013	41.24	11.08	2	N	IGFBP7	487786
rs29025531	Hapmap60182-rs29025531	6	75645613	0.0114154	-44.19	10.52	1	N	IGFBP7	515111
rs42895750	BTB-01788388	6	82226494	0.0278034	-32.48	8.698	2	N	ENSBTAG00000024445	629534
rs109705592	Hapmap25412-BTC-031860	6	83608822	0.0183998	43.26	11.01	1	N	ENSBTAG00000031562	57084	ENSBTAG00000031562
rs29017739	Hapmap52686-rs29017739	6	85040979	0.0188595	41.03	10.5	2	N	CENPC1	813595
rs29012417	UA-IFASA-2111	6	85289127	0.0157974	38.68	9.647	2	N	CENPC1	565447
rs41588957	BTA-77077-no-rs	6	86467725	0.0141816	38.75	9.513	2	N	TMPRSS11F	14118	TMPRSS11F
rs41610991	Hapmap50857-BTA-107920	6	87904281	0.0493084	30.6	8.826	2	N	UGT2A3	0	LOC781988, LOC512039, UGT2A3
rs41629224	BTA-22106-no-rs	6	90288992	0.0367645	62.25	17.25	1	N	ENSBTAG00000009070	46510	ADAMTS3
rs41663978	Hapmap39786-BTA-86142	6	90317540	0.0367645	62.25	17.25	1	N	ADAMTS3	28996	ADAMTS3
rs43477362	ARS-BFGL-NGS-60568	6	93962054	0.0142798	-40.58	9.984	3	N	PPEF2	0	PPEF2
rs41653161	BTA-77371-no-rs	6	97277586	0.0266595	32.31	8.601	2	N	NAA11	181818
rs109850537	ARS-BFGL-NGS-103790	7	17761843	0.0460623	33.96	9.698	1	N	UHRF1	28884	PTPRS, KDM4B
rs42123132	BTB-00960162	7	82578292	0.0297796	38.72	10.46	2	N	SSBP2	0	SSBP2
rs42489251	BTB-01362030	7	83749558	0.047738	31.87	9.147	2	N	ENSBTAG00000043734	19678
rs42295841	ARS-BFGL-NGS-103429	7	85142222	0.03495	45.81	12.61	3	N	EDIL3	0	EDIL3
n\a	Hapmap35978-SCAFFOLD186218_5128	7	87785271	0.00948108	71.88	16.86	3	N	ENSBTAG00000037434	102159
rs41592207	Hapmap50135-BTA-86714	8	8350609	0.042246	31.8	8.969	2	N	PINX1	8439	PINX1
rs109591683	ARS-BFGL-NGS-61814	8	11432924	0.0338805	36.66	10.03	2	N	TMEM215	8295
rs42407808	BTB-01286648	8	21950482	0.0278034	39.41	10.55	1	N	DMRTA1	693596
rs109116282	ARS-BFGL-NGS-84952	8	22806810	0.0266595	55.65	14.82	1	N	ENSBTAG00000013804	5656
rs41613959	Hapmap41408-BTA-103152	8	26157816	0.0159863	-39.92	9.987	2	N	SLC24A2	0	SLC24A2
rs41573791	BTA-120650-no-rs	8	26321222	0.0394523	-31.44	8.782	3	N	SLC24A2	0	SLC24A2
rs42211964	BTB-01051794	8	27363523	0.00650013	42.23	9.595	2	N	ADAMTSL1	0	ADAMTSL1
rs29011990	Hapmap35664-SCAFFOLD116678_816	8	31322024	0.00735616	38.18	8.772	2	N	ZDHHC21	0	FREM1, CER1, ZDHHC21
rs41664981	ARS-BFGL-NGS-27324	8	32524791	0.0147662	-36.51	9.015	2	N	ENSBTAG00000043860	85997
rs81177952	Hapmap31805-BTA-154485	8	36232703	0.0377994	33.78	9.394	1	N	ENSBTAG00000028923	1140715
rs42698410	BTB-01581546	8	44346149	0.0236816	43.81	11.47	1	N	ENSBTAG00000026330	84045	SMARCA2
rs41616410	Hapmap47481-BTA-105587	8	44401608	0.0358036	-35.97	9.93	1	N	SMARCA2	57430	SMARCA2
rs41618263	BTA-113168-no-rs	8	52199540	0.0499928	-32.07	9.276	1	N	ANXA1	508329
rs42794425	BTB-01682521	8	52240130	0.0499928	32.07	9.276	1	N	ANXA1	548919
rs29014626	Hapmap53625-rs29014626	8	52301027	0.0171883	37.27	9.418	2	N	ANXA1	609816
rs42770762	BTB-01657021	8	52330803	0.0188189	36.9	9.426	2	N	ANXA1	639592
rs41665031	Hapmap50141-BTA-88345	8	52359850	0.0188189	-36.85	9.415	1	N	ANXA1	668639
rs42520205	BTB-01399092	8	52429155	0.0394523	-30.31	8.469	1	N	ENSBTAG00000042911	600348
rs109636682	ARS-BFGL-NGS-73651	8	54487061	0.0187714	33.66	8.589	2	N	PCSK5	0	PCSK5
rs42673808	BTB-01552316	8	63091237	0.0377994	37.37	10.39	1	N	RECK	0	RECK, ENSBTAG00000045397
rs110585248	ARS-BFGL-NGS-10850	8	64962959	0.032687	-31.07	8.472	1	N	ENSBTAG00000001681	10711
rs29010321	Hapmap60281-rs29010321	8	71438675	0.0155523	37.61	9.363	2	N	ENSBTAG00000045065	210900
rs110481266	ARS-BFGL-NGS-110811	8	72054744	0.00359845	40.73	8.845	2	N	ENSBTAG00000020665	150987
rs41622897	Hapmap45349-BTA-121854	8	72826006	0.0134859	34.44	8.388	2	N	SLC39A14	24033	ENSBTAG00000015835, SLC39A14
rs110242587	ARS-BFGL-NGS-10271	8	76496014	0.0376511	-35.5	9.862	1	N	DOCK5	0	DOCK5
rs41587016	Hapmap48427-BTA-66501	8	77332266	0.0184066	-41.82	10.65	2	N	ENSBTAG00000043103	592	EBF2, ENSBTAG00000044485
rs110594250	ARS-BFGL-NGS-20848	8	77657480	0.0469517	-36.96	10.58	2	N	PNMA2	19353	PNMA2, DPYSL2, ENSBTAG00000029080
rs110430166	ARS-BFGL-NGS-33264	8	78586801	0.0132495	-38.21	9.279	2	N	PTK2B	0	STMN4, ENSBTAG00000009958, PTK2B, CHRNA2, EPHX2
rs41657507	BTA-73603-no-rs	8	78625598	0.0205489	33.59	8.677	2	N	PTK2B	0	STMN4, ENSBTAG00000009958, PTK2B, CHRNA2, EPHX2
rs43432590	BTB-00227661	8	78863377	0.0387257	-29.81	8.311	2	N	APTX	6741	APTX, DNAJA1, SMU1, B4GALT1
rs42496487	ARS-BFGL-NGS-72545	8	80395975	0.0111525	36.99	8.777	2	N	RASEF	0	ENSBTAG00000039021, RASEF
rs43571042	ARS-BFGL-NGS-103332	8	107959582	0.045248	59.09	16.84	1	N	ALAD	2361
rs41661214	BTA-82766-no-rs	8	112037401	0.0248088	-53.89	14.24	1	N	ASTN2	0	ASTN2
rs29014647	Hapmap60820-rs29014647	9	24452332	0.0124242	-41.11	9.907	2	Y	SNAP91	0	SNAP91, C9H6orf58, ENSBTAG00000034315, C9H6orf174
rs29012689	Hapmap53373-rs29012689	9	26819326	0.0237973	40.03	10.51	2	N	HDDC2	174989
rs41658692	Hapmap43954-BTA-83607	9	48583854	0.0155291	69.19	17.18	2	N	ENSBTAG00000043431	185986
rs42332072	BTB-01176710	9	54320602	0.00737665	51.36	11.82	3	N	ENSBTAG00000045314	222105
rs110727658	ARS-BFGL-NGS-5833	9	56244449	0.0085916	57.55	13.39	1	N	FUT9	129112
rs110329365	ARS-BFGL-NGS-46105	9	92490073	0.0225932	45.02	11.74	1	N	ENSBTAG00000031949	0	ENSBTAG00000031949
rs29022040	Hapmap55139-rs29022040	10	38463822	0.00435793	-60.4	13.35	3	Y	ENSBTAG00000011439	83994
rs41665047	BTA-88376-no-rs	10	62410139	0.042246	-38.37	10.82	1	Y	OSBPL3	38495	OSBPL3, ENSBTAG00000043109
rs42431785	BTB-01311442	10	96659357	0.00948963	-37.63	8.833	3	Y	ENSBTAG00000018039	63158
rs110522564	ARS-BFGL-NGS-91251	11	6208887	0.0237973	-35.63	9.355	1	N	TBC1D8	5514	NPAS2, RPL31, TBC1D8
rs42877074	BTB-01763350	11	6355309	0.0206552	55.03	14.23	2	N	RNF149	0	C11H2orf29, RNF149, ENSBTAG00000043158
rs42948402	ARS-BFGL-NGS-42574	11	6453620	0.0457024	-42.1	12.01	1	N	ENSBTAG00000013694	3040
rs109677705	ARS-BFGL-BAC-14220	11	14543926	0.0171883	44.38	11.21	1	Y	ENSBTAG00000000783	54644	ENSBTAG00000000783
rs41913692	BTB-00753387	11	21257057	0.0384025	35.21	9.808	2	Y	VIT	0	VIT
rs110528191	ARS-BFGL-NGS-42944	11	56580026	0.0188595	40.94	10.47	1	N	CTNNA2	0	CTNNA2
rs29010392	Hapmap60754-rs29010392	11	59067280	0.0343677	-30.73	8.436	1	N	ENSBTAG00000026567	22161	ENSBTAG00000028628, ENSBTAG00000031600, ENSBTAG00000026567
rs110382944	ARS-BFGL-NGS-79395	11	93063751	0.0238304	-40.38	10.61	2	Y	ENSBTAG00000040462	48109	ENSBTAG00000040462
rs41616861	BTA-114584-no-rs	11	101116817	0.0499928	44.33	12.82	2	Y	ENSBTAG00000039343	14449	ENSBTAG00000039343
rs41582552	Hapmap49118-BTA-31696	12	13820727	0.03495	-32.12	8.844	1	N	TSC22D1	36572	TSC22D1
rs110090563	ARS-BFGL-BAC-802	12	24404825	0.0248177	-65.89	17.42	2	N	ALG5	0	ALG5
rs110819085	ARS-BFGL-BAC-14372	12	55719013	0.0121491	37.18	8.938	2	N	SPRY2	103719
rs41625649	Hapmap45544-BTA-122351	13	22640908	0.00378612	41.52	9.053	2	Y	ENSBTAG00000033315	48089
rs109074388	ARS-BFGL-NGS-66330	13	24936427	0.047738	34.73	9.977	2	Y	ARHGAP21	23849	ARHGAP21, ENSBTAG00000018395
rs109352819	ARS-BFGL-NGS-35376	13	25453958	0.0329532	34.51	9.418	2	Y	ENSBTAG00000023920	47447
rs41647829	Hapmap44402-BTA-73818	13	26707663	0.0247502	-43.13	11.39	1	Y	ENSBTAG00000042704	248035	ENSBTAG00000042704
rs108998984	ARS-BFGL-NGS-30195	13	27318130	0.0288473	38.43	10.35	1	Y	OPTN	61034
rs41609782	BTA-103897-no-rs	13	32379116	0.0245186	31.69	8.361	2	Y	SLC39A12	50551
rs42567811	ARS-BFGL-NGS-32007	13	33640016	0.042246	31.46	8.873	1	Y	ZEB1	40004	ZEB1, ENSBTAG00000044537
rs42469105	ARS-BFGL-NGS-98854	13	34739290	0.0140304	35.79	8.776	2	Y	SVIL	149876
rs42497759	BTB-01376014	13	44982190	0.0181236	35.28	8.962	2	Y	KLF6	222474
rs41691258	ARS-BFGL-NGS-41237	13	46009590	0.039482	-30.03	8.403	1	Y	ENSBTAG00000044958	88184
rs43088681	ARS-BFGL-NGS-27628	13	46067179	0.0197635	32.87	8.461	1	Y	ENSBTAG00000044958	30595	ENSBTAG00000044958
rs41630162	Hapmap42872-BTA-22214	13	46222327	0.0442322	29.45	8.363	2	Y	ENSBTAG00000044958	124445	ENSBTAG00000044958
rs42442683	ARS-BFGL-NGS-116062	13	46323152	0.0214361	32.62	8.464	3	Y	ENSBTAG00000037833	35479	ENSBTAG00000044958
rs42442702	BTB-01318142	13	46356414	0.0288473	31.8	8.563	2	Y	ENSBTAG00000037833	2217	ADARB2, ENSBTAG00000037833
rs42443041	ARS-BFGL-NGS-57137	13	46389740	0.0115539	36.53	8.746	2	Y	ADARB2	0	ADARB2, ENSBTAG00000037833
rs41695962	ARS-BFGL-NGS-115258	13	46606480	0.0142798	-42.67	10.5	1	Y	LARP4B	0	LARP4B, ENSBTAG00000045453
rs41698325	ARS-BFGL-NGS-2434	13	46694653	0.0122884	-45.41	10.93	1	Y	LARP4B	46508
rs42881895	ARS-BFGL-NGS-17069	13	46727413	0.0115539	45.74	10.95	1	Y	LARP4B	79268
rs42881921	ARS-BFGL-NGS-76076	13	46751454	0.0115539	45.74	10.95	1	Y	LARP4B	103309
rs110840150	ARS-BFGL-NGS-84799	13	47955993	0.00535881	42.83	9.594	2	Y	GPCPD1	0	GPCPD1
rs109730331	ARS-BFGL-NGS-38562	13	48044875	0.0176436	34.97	8.858	1	Y	GPCPD1	29210	GPCPD1
rs42342512	BTB-01186957	13	48731604	0.0239948	-31.82	8.37	2	Y	FERMT1	194700
rs42341710	BTB-01186854	13	48850123	0.0138755	33.84	8.284	2	Y	FERMT1	313219
rs42340844	BTB-01186688	13	49007660	0.0109253	34.78	8.232	2	Y	BMP2	383238
rs41691845	BTB-00527085	13	49541822	0.0342219	33.25	9.111	1	Y	BMP2	139176	BMP2
rs42281009	BTB-01125910	13	51161627	0.0465053	43.08	12.32	1	Y	HAO1	40937	HAO1
rs109585633	ARS-BFGL-NGS-109563	13	57904589	0.0394523	-44.36	12.4	1	Y	ENSBTAG00000011940	13606	ENSBTAG00000012109
rs109654324	ARS-BFGL-NGS-75973	13	64062012	0.0309165	32.61	8.848	2	N	ZNF341	0	ZNF341, PXMP4
rs41716393	ARS-BFGL-NGS-36728	13	81858226	0.0266595	60.7	16.16	3	Y	ENSBTAG00000007917	104657
rs110626984	Hapmap29758-BTC-003619	14	5261	0.0266627	-36.54	9.735	4	N	ENSBTAG00000016203	8419
rs110571619	Hapmap30927-BTC-009475	14	7028	0.0176436	41.12	10.42	3	N	ENSBTAG00000016203	6652
rs110090404	Hapmap30381-BTC-005750	14	50873	0.0345155	33.2	9.12	3	N	ENSBTAG00000016203	16791	C14H8orf33, ZNF34, RPL8, ENSBTAG00000018456, COMMD5, ARHGAP39, ENSBTAG00000045478
rs109752439	Hapmap30383-BTC-005848	14	76704	6.32e-06	52.24	8.466	5	N	C14H8orf33	88	C14H8orf33, ZNF34, RPL8, ENSBTAG00000018456, COMMD5, ARHGAP39, ENSBTAG00000045478
rs109146371	ARS-BFGL-NGS-57820	14	236533	8.33e-12	-74.75	9.051	5	N	RECQL4	0	RECQL4, ENSBTAG00000007753, CYHR1, ENSBTAG00000007752, TONSL, VPS28, ADCK5, GPR172A, FBXL6, LOC789629, DGAT1, HSF1, BOP1, SCXA, HEATR7A, LOC523023, LOC509113, ENSBTAG00000000658, MAF1, SHARPIN, CYC1, GPAA1, EXOSC4, FOXH1, CPSF1, ENSBTAG00000044406
rs109968515	ARS-BFGL-NGS-34135	14	260342	0.0094303	-35.98	8.431	4	N	ENSBTAG00000007752	0	RECQL4, ENSBTAG00000007753, CYHR1, ENSBTAG00000007752, TONSL, VPS28, ADCK5, GPR172A, FBXL6, LOC789629, DGAT1, HSF1, BOP1, SCXA, HEATR7A, LOC523023, LOC509113, ENSBTAG00000000658, MAF1, SHARPIN, CYC1, GPAA1, EXOSC4, FOXH1, CPSF1, ENSBTAG00000044406
rs17870736	ARS-BFGL-NGS-94706	14	281534	0.0054661	-37.37	8.389	4	N	VPS28	0	RECQL4, ENSBTAG00000007753, CYHR1, ENSBTAG00000007752, TONSL, VPS28, ADCK5, GPR172A, FBXL6, LOC789629, DGAT1, HSF1, BOP1, SCXA, HEATR7A, LOC523023, LOC509113, ENSBTAG00000000658, MAF1, SHARPIN, CYC1, GPAA1, EXOSC4, FOXH1, CPSF1, ENSBTAG00000044406
rs109421300	ARS-BFGL-NGS-4939	14	443936	8.33e-12	-74.28	8.902	4	N	DGAT1	146	RECQL4, ENSBTAG00000007753, CYHR1, ENSBTAG00000007752, TONSL, VPS28, ADCK5, GPR172A, FBXL6, LOC789629, DGAT1, HSF1, BOP1, SCXA, HEATR7A, LOC523023, LOC509113, ENSBTAG00000000658, MAF1, SHARPIN, CYC1, GPAA1, EXOSC4, FOXH1, CPSF1, ENSBTAG00000044406
rs41256919	Hapmap52798-ss46526455	14	565310	0.00295428	-39.13	8.379	4	N	MAF1	0	RECQL4, ENSBTAG00000007753, CYHR1, ENSBTAG00000007752, TONSL, VPS28, ADCK5, GPR172A, FBXL6, LOC789629, DGAT1, HSF1, BOP1, SCXA, HEATR7A, LOC523023, LOC509113, ENSBTAG00000000658, MAF1, SHARPIN, CYC1, GPAA1, EXOSC4, FOXH1, CPSF1, ENSBTAG00000044406
rs109350371	ARS-BFGL-NGS-107379	14	679601	1.2e-06	-57.07	8.744	4	N	ENSBTAG00000011922	459
rs110892754	ARS-BFGL-NGS-18365	14	741868	0.0189914	-36.56	9.367	3	N	ENSBTAG00000011922	29194
rs41602530	UA-IFASA-8997	14	812104	0.0135125	47.64	11.62	4	N	ENSBTAG00000008421	0	ENSBTAG00000008421
rs109742607	Hapmap25384-BTC-001997	14	835055	0.00633277	36.94	8.375	4	N	ENSBTAG00000034699	0	ENSBTAG00000034699, FAM83H, MAPK15
rs110323635	Hapmap24715-BTC-001973	14	856890	0.0115539	-35.31	8.455	4	N	MAPK15	0	ENSBTAG00000034699, FAM83H, MAPK15
rs41627764	BTA-35941-no-rs	14	894253	0.0171883	-33.86	8.553	4	N	MAPK15	0	MAPK15, TSTA3, PYCRL, EEF1D, NAPRT1, ENSBTAG00000034613, GSDMD
rs109661298	ARS-BFGL-NGS-101653	14	931163	0.0159863	-42.14	10.54	3	N	EEF1D	0	MAPK15, TSTA3, PYCRL, EEF1D, NAPRT1, ENSBTAG00000034613, GSDMD
rs41629750	UA-IFASA-6878	14	1044040	0.000411464	-43.94	8.294	4	N	ENSBTAG00000000312	15663
rs110237430	Hapmap29888-BTC-003509	14	1154381	0.0132495	-34.42	8.351	4	N	ENSBTAG00000034498	979
rs110174651	ARS-BFGL-NGS-103064	14	1193335	0.0309165	-30.68	8.326	4	N	ENSBTAG00000000158	298	ENSBTAG00000000158, ENSBTAG00000004596, ENSBTAG00000039098, ENSBTAG00000038482, ENSBTAG00000037824, GML
rs110727998	Hapmap25486-BTC-072553	14	1285036	0.000411464	53.81	10.17	4	N	GML	0	ENSBTAG00000000158, ENSBTAG00000004596, ENSBTAG00000039098, ENSBTAG00000038482, ENSBTAG00000037824, GML
rs109958270	ARS-BFGL-NGS-41248	14	1408572	0.0166589	-38.74	9.743	4	N	LY6E	19267
rs110060785	Hapmap30646-BTC-002054	14	1461084	0.0197635	33.88	8.717	3	N	LY6H	9639	GLI4, ENSBTAG00000044200
rs110199901	Hapmap30086-BTC-002066	14	1490177	0.0115539	35.34	8.465	5	N	ENSBTAG00000044200	0	GLI4, ENSBTAG00000044200
rs109529219	Hapmap30374-BTC-002159	14	1546590	0.000694519	42.63	8.319	4	N	ENSBTAG00000044200	0	RHPN1, ENSBTAG00000044200
rs110411273	ARS-BFGL-NGS-74378	14	1889209	0.000668341	46.59	9.036	4	N	ENSBTAG00000015985	136	ENSBTAG00000015985
rs110424520	ARS-BFGL-NGS-117542	14	1913107	0.00267772	48.42	10.23	4	N	ENSBTAG00000015985	24034	ENSBTAG00000008597
rs109140305	Hapmap30730-BTC-064822	14	2048883	0.00432466	64.33	14.2	3	N	DENND3	1785
rs109670279	ARS-BFGL-NGS-33248	14	2130911	0.00342518	-40.66	8.784	4	N	PTK2	0	PTK2
rs41624797	UA-IFASA-9288	14	2201869	0.000745829	48.8	9.582	4	N	PTK2	0	PTK2
rs109131748	Hapmap24777-BTC-064977	14	2261622	0.00581167	-41.28	9.311	4	N	PTK2	0	PTK2
rs110185345	Hapmap32970-BTC-064990	14	2288509	0.00239044	-39.8	8.343	4	N	PTK2	0	PTK2
rs110251237	Hapmap24986-BTC-065021	14	2313594	0.00239044	-39.8	8.343	4	N	PTK2	4821	PTK2
rs109948273	ARS-BFGL-NGS-22111	14	2347218	0.00210035	-46.86	9.723	4	N	EIF2C2	25803	PTK2
rs41576704	UA-IFASA-7269	14	2370255	0.00359845	-44.7	9.713	4	N	EIF2C2	2766	PTK2
rs109807697	ARS-BFGL-NGS-113575	14	2484498	0.013446	-35.2	8.56	4	N	TRAPPC9	0	TRAPPC9, ENSBTAG00000045371
rs109248069	ARS-BFGL-NGS-118081	14	2511264	0.00117274	42.53	8.54	4	N	TRAPPC9	0	TRAPPC9, ENSBTAG00000045371
rs111018678	ARS-BFGL-NGS-56327	14	2580413	0.000745829	-45.21	8.884	4	N	TRAPPC9	0	TRAPPC9, ENSBTAG00000045371
rs110017379	ARS-BFGL-NGS-100480	14	2607582	6.32e-06	-52.21	8.492	4	N	TRAPPC9	0	TRAPPC9
rs55617160	UA-IFASA-5306	14	2711614	0.000623347	48.97	9.425	4	N	TRAPPC9	0	TRAPPC9
rs110143087	Hapmap22692-BTC-068210	14	3018725	0.000264726	50.7	9.376	4	N	ENSBTAG00000039193	105384	ENSBTAG00000039193
rs110891564	ARS-BFGL-NGS-110993	14	3059044	0.0027579	41.72	8.862	3	N	ENSBTAG00000039193	145703
rs109225594	Hapmap23302-BTC-052123	14	3099634	6.54e-05	51.62	9.089	4	N	ENSBTAG00000024074	166477
rs109230014	Hapmap25217-BTC-067767	14	3189311	0.0278034	32.03	8.575	3	N	ENSBTAG00000024074	76800
rs41579243	UA-IFASA-6329	14	3465238	4.37e-06	-56.55	9.012	4	N	COL22A1	58431
rs109610449	ARS-BFGL-NGS-56339	14	3498808	0.0027579	40.65	8.616	3	N	COL22A1	24861
rs110351374	ARS-BFGL-NGS-3571	14	3587017	0.000694519	-43.37	8.454	4	N	COL22A1	0	COL22A1
rs110622450	ARS-BFGL-NGS-110563	14	3799229	0.000924224	-42.37	8.412	4	N	COL22A1	84681
rs110501942	ARS-BFGL-NGS-115947	14	3865963	0.0043245	-38.16	8.39	4	N	LOC618755	35425
rs110236070	ARS-BFGL-BAC-24804	14	4157676	0.00118964	45.78	9.215	4	N	LOC618755	107044
rs108971409	Hapmap23454-BTC-046932	14	4182817	0.0085916	-41.69	9.682	4	N	LOC618755	132185
rs41657812	Hapmap51646-BTA-86764	14	4302230	0.0297796	-32.08	8.664	4	N	LOC618755	251598
rs110502094	Hapmap30988-BTC-056315	14	4693900	0.0474	34.48	9.884	3	N	LOC618755	643268
rs110679046	ARS-BFGL-NGS-43719	14	4781193	0.0188595	34.42	8.802	3	N	LOC618755	730561
rs109272756	Hapmap23915-BTC-050343	14	4823348	0.0183998	-32.9	8.37	3	N	LOC618755	772716
rs109643017	ARS-BFGL-NGS-112858	14	4956374	0.0115539	-42.09	10.04	4	N	ENSBTAG00000045100	694455
rs109343046	ARS-BFGL-NGS-55227	14	5085415	0.0197635	38.97	10.03	4	N	ENSBTAG00000045100	565414
rs42215930	ARS-BFGL-NGS-113706	14	5117433	0.00685453	37.71	8.626	4	N	ENSBTAG00000045100	533396
rs42215845	Hapmap32236-BTC-049785	14	5139497	0.0111525	-36.1	8.561	4	N	ENSBTAG00000045100	511332
rs110057993	ARS-BFGL-NGS-110894	14	5282437	0.0316844	32.2	8.756	3	N	ENSBTAG00000045100	368392
rs108995214	Hapmap32234-BTC-048199	14	5640337	0.0367645	32.71	9.063	3	N	ENSBTAG00000045100	10492	ENSBTAG00000045100
rs42217901	Hapmap26283-BTC-048098	14	5696728	0.000623347	-43.68	8.428	3	N	ENSBTAG00000040009	19249
rs110856800	ARS-BFGL-NGS-102953	14	5867265	0.00181038	42.87	8.825	4	N	KHDRBS3	0	KHDRBS3
rs109304531	ARS-BFGL-NGS-73096	14	6214125	0.0469732	30.87	8.839	2	N	ENSBTAG00000029987	259397
rs41597129	Hapmap26598-BTC-062212	14	6567156	0.0155371	-36.41	9.059	4	N	ZFAT	0	ZFAT, ENSBTAG00000044919
rs109500445	ARS-BFGL-NGS-85289	14	7062936	0.0137895	-37.52	9.172	2	N	ST3GAL1	309510
rs110923433	Hapmap22724-BTC-001541	14	7134176	0.0146893	-34.03	8.396	2	N	ST3GAL1	238270
rs109461287	UA-IFASA-7476	14	7330262	0.0113118	-37.21	8.848	2	N	ST3GAL1	42184
rs109087490	ARS-BFGL-BAC-18370	14	7812531	0.00359845	-48.08	10.43	3	N	TG	0	TG, SLA
rs110456580	Hapmap31565-BTC-007750	14	7882482	0.0239892	-36.09	9.49	1	N	TG	0	TG
rs110835905	ARS-BFGL-BAC-20850	14	7928145	0.0248088	-35.37	9.348	2	N	ENSBTAG00000007822	3180	PHF20L1
rs109937736	Hapmap30097-BTC-007678	14	7969430	0.00535881	41.84	9.375	3	N	PHF20L1	0	PHF20L1
rs109383111	Hapmap31564-BTC-007633	14	7998737	0.00287952	-42.64	9.094	3	N	PHF20L1	8255	PHF20L1
rs41632874	UA-IFASA-5356	14	8132748	0.00666337	37.02	8.435	3	N	LRRC6	12613	LRRC6
rs109929438	Hapmap30653-BTC-008335	14	8543257	0.0425932	-35.08	9.903	2	N	ENSBTAG00000007736	0	ENSBTAG00000034196, ENSBTAG00000007736, EFR3A
rs110227558	ARS-BFGL-BAC-20176	14	8564270	0.00737665	-43.41	9.988	3	N	EFR3A	0	ENSBTAG00000034196, ENSBTAG00000007736, EFR3A
rs109418348	Hapmap24065-BTC-072634	14	8629154	0.0254252	-38.28	10.14	2	N	EFR3A	0	EFR3A
rs110363517	Hapmap30986-BTC-056068	14	8731324	0.0337054	-32.58	8.908	2	N	EFR3A	81918
rs109073971	Hapmap26301-BTC-055949	14	8772917	0.0373293	32.84	9.115	2	N	EFR3A	123511
rs110133693	Hapmap26061-BTC-063438	14	8932907	0.00685453	-37.09	8.484	2	N	ENSBTAG00000003838	234964
rs109698446	Hapmap23304-BTC-069412	14	10768340	0.0155291	34.22	8.493	3	N	ENSBTAG00000045200	403460
rs41614632	UA-IFASA-6621	14	10875942	0.0140227	34.01	8.335	4	N	ENSBTAG00000045200	295858
rs41574043	Hapmap38378-BTA-114219	14	10953659	0.00342518	41.11	8.883	3	N	ENSBTAG00000045200	218141
rs42381926	Hapmap33448-BTC-060018	14	11022828	0.0189375	-36.49	9.344	2	N	ENSBTAG00000045200	148972
rs109271629	ARS-BFGL-NGS-53454	14	11171963	0.0195939	-33.27	8.544	1	N	ENSBTAG00000045200	89
rs110732122	ARS-BFGL-NGS-8221	14	11720819	0.03495	34.77	9.575	1	N	ENSBTAG00000037897	258673
rs41578866	Hapmap50356-BTA-42148	14	15303353	0.00432466	-47.39	10.43	2	N	FER1L6	50613	FER1L6
rs41635270	UA-IFASA-5697	14	15385229	0.00388957	-40.23	8.792	2	N	FER1L6	0	FER1L6
rs41833730	ARS-BFGL-BAC-14014	14	15489118	0.0187297	40.7	10.38	2	N	FER1L6	0	FER1L6, LOC507013
rs29021886	Hapmap60650-rs29021886	14	15574838	0.0263186	-33.72	8.962	2	N	LOC507013	0	FER1L6, LOC507013
rs42422981	UA-IFASA-6459	14	17451434	0.0214361	-32.51	8.435	1	N	ENSBTAG00000043938	101146
rs41628482	UA-IFASA-6489	14	17495635	0.0169808	-36.64	9.237	1	N	ENSBTAG00000044730	66341
rs110255620	ARS-BFGL-NGS-94777	14	19847066	0.047738	32.43	9.32	1	N	ENSBTAG00000027760	89366	ENSBTAG00000027760
rs42892557	BTB-01779799	14	23573146	0.0155291	40.08	9.955	2	N	ENSBTAG00000043923	130929	SDR16C5, SDR16C6P, PENK
rs41665281	Hapmap39876-BTA-97370	14	23975650	0.042246	-31.76	8.956	2	N	ENSBTAG00000011933	258396
rs42304786	BTB-01143648	14	24287028	0.0278034	-40.58	10.87	2	N	ENSBTAG00000037931	12602	ENSBTAG00000011933, ENSBTAG00000037931
rs41628020	Hapmap49130-BTA-34437	14	28483106	0.0236816	35.28	9.248	1	N	YTHDF3	438316
rs41732676	BTB-00562658	14	28536445	0.0236816	-35.28	9.248	1	N	YTHDF3	491655
rs109154693	ARS-BFGL-NGS-102461	14	60541005	0.0463184	29.35	8.389	1	N	RRM2B	188950
rs41574046	UA-IFASA-6870	14	61430523	0.0115539	-34.59	8.284	3	N	ENSBTAG00000008054	52721
rs110960719	ARS-BFGL-NGS-70552	15	33337961	0.0274718	32.32	8.635	1	N	SERGEF	0	SERGEF
rs41761852	BTB-00597170	15	40965715	0.0300886	-37.35	10.1	1	N	ENSBTAG00000038174	6682
rs110083234	ARS-BFGL-NGS-221	15	47834572	0.0237973	-34.27	8.99	1	N	ENSBTAG00000039056	7379	ENSBTAG00000039056, HBE2, HBG, LOC788610, ENSBTAG00000040185, ENSBTAG00000039773
rs110992200	ARS-BFGL-NGS-32704	15	49077585	0.0266627	-50.85	13.55	2	N	ENSBTAG00000038789	0	ENSBTAG00000020033, LOC519071, ENSBTAG00000038448, ENSBTAG00000038973, ENSBTAG00000039458, ENSBTAG00000039134, ENSBTAG00000038789
rs41769311	BTB-00604223	15	50801967	0.0132495	-60.51	14.69	3	N	ENSBTAG00000008432	0	LOC618173, ENSBTAG00000013111, ENSBTAG00000013109, RHOG, PGAP2, ENSBTAG00000008432
rs110249976	ARS-BFGL-NGS-107234	15	51890940	0.0197635	-53.77	13.84	3	N	FCHSD2	0	ARAP1, STARD10, ATG16L2, FCHSD2, ENSBTAG00000044515
rs110081053	Hapmap32796-BTA-130010	15	52127779	0.00287952	-40.5	8.652	2	N	FCHSD2	85121	FCHSD2, P2RY2, P2RY6, ENSBTAG00000012505
rs110428369	ARS-BFGL-NGS-4613	15	52938751	0.03495	51.34	14.13	3	N	PAAF1	0	ENSBTAG00000042782, ENSBTAG00000042173, PLEKHB1, RAB6A, MRPL48, PAAF1
rs41690133	ARS-BFGL-NGS-48903	15	55639747	0.0155291	-35.79	8.897	1	N	LRRC32	7972	C15H11orf30, PRKRIR, LRRC32, ENSBTAG00000027438
rs109159086	ARS-BFGL-NGS-116120	15	66957015	0.0441949	-57.91	16.44	1	N	C15H11orf74	55372	ENSBTAG00000044849, ENSBTAG00000021029, RAG1, RAG2, C15H11orf74
rs109373216	ARS-BFGL-NGS-103106	15	67279340	0.0241031	35.27	9.292	1	N	C15H11orf74	377697
rs43028823	BTB-01921305	16	6110523	0.0155291	37.18	9.233	2	N	ENSBTAG00000025113	111117
rs42656406	BTB-01540999	16	6732894	0.00432466	64.15	14.15	3	N	ENSBTAG00000020953	617735
rs41596785	Hapmap50501-BTA-91866	16	16697957	0.0287013	-32.35	8.692	1	N	ENSBTAG00000043691	630105
rs43714156	BTA-69316-no-rs	16	25714220	0.043902	38.16	10.81	1	N	ENAH	92580
rs41635148	Hapmap44646-BTA-38361	16	26041123	0.0275919	-43.13	11.53	3	N	C16H1orf55	0	C16H1orf55
rs110857513	ARS-BFGL-NGS-118766	16	26793643	0.0256097	-37.25	9.875	1	N	ENSBTAG00000019339	18856
rs41663663	BTA-96954-no-rs	16	27058695	0.0440658	32.02	9.08	3	N	CDC42BPA	0	CDC42BPA
rs41798895	BTB-00634515	16	28186907	0.0343677	-29.97	8.228	1	N	SMYD3	0	SMYD3
rs41637544	Hapmap42934-BTA-40829	17	2367508	0.0489027	44	12.68	3	N	NPY2R	198286
rs41641042	BTA-50550-no-rs	17	34417939	0.04293	37.27	10.53	2	N	FAT4	73498
rs109134228	ARS-BFGL-NGS-27203	18	7298730	0.0241031	-35.35	9.313	1	N	CMIP	0	CMIP
rs29013933	Hapmap58328-rs29013933	18	7459381	0.0176436	35.25	8.932	2	N	LOC511659	0	ENSBTAG00000028336, LOC511659
rs110231579	ARS-BFGL-NGS-4287	18	56388055	0.0238304	35.41	9.304	1	N	MYH14	0	ENSBTAG00000044113, TBC1D17, MYH14
rs110249938	ARS-BFGL-NGS-3584	18	56410231	0.0448166	-30.94	8.799	1	N	MYH14	0	TBC1D17, MYH14
rs41901573	BTB-00732576	18	61914052	0.0398168	34.26	9.595	2	N	LOC789418	30599	LOC525820, ENSBTAG00000030416, LOC789418, MYADM, PRKCG, ENSBTAG00000007506
rs109749569	ARS-BFGL-NGS-115601	19	5746317	0.047738	-50.75	14.57	1	N	ENSBTAG00000035172	276217
rs29021711	Hapmap54629-rs29021711	19	42444396	0.0170806	36.39	9.181	3	N	KRT40	0	KRT40
rs110954346	ARS-BFGL-NGS-116479	19	60061511	0.00535881	67.48	15.11	1	N	SLC39A11	0	SLC39A11
rs41618828	UA-IFASA-8495	19	61214505	0.0358036	-35.2	9.724	1	N	LOC511212	547764
rs41640401	Hapmap43271-BTA-46356	19	62832400	0.0308849	-35.72	9.685	3	N	MAP2K6	205328
rs41579767	UA-IFASA-5710	19	63502499	0.0498276	-47.48	13.72	1	N	MGC134105	0	MGC134105
rs41925362	ARS-BFGL-NGS-54958	19	64446335	0.0134859	-41.95	10.22	2	N	PRKCA	0	PRKCA
rs42246125	BTB-01086039	20	13667405	0.016717	-36.98	9.31	1	N	ENSBTAG00000025964	267434
rs41939846	ARS-BFGL-NGS-19114	20	14619831	0.0113118	39.67	9.429	2	N	NLN	0	NLN, SGTB, ENSBTAG00000025968
rs42343284	BTB-01187029	20	16160854	0.0288473	34.41	9.261	2	N	RGS7BP	15495
rs110175546	ARS-BFGL-NGS-108015	20	18542319	0.0127427	-43.69	10.55	1	N	KIF2A	192858
rs109478329	ARS-BFGL-NGS-101394	20	18583041	0.0483029	-30.77	8.853	1	N	KIF2A	233580
rs42642104	BTB-01524870	20	20182145	0.00885235	-43.15	10.07	2	N	ENSBTAG00000007999	64876
rs41614833	Hapmap51681-BTA-110411	20	20291327	0.0241031	-34.04	8.968	3	N	ENSBTAG00000007999	43930
rs29012811	ARS-USMARC-Parent-DQ990835-rs29012811	20	24571881	0.0220977	-33.11	8.611	2	N	ANKRD55	14300
rs41257711	ARS-BFGL-BAC-36217	20	29212242	0.0085916	-66.61	15.48	3	N	ISL1	294678
rs110335228	ARS-BFGL-NGS-31598	20	30093999	0.0134859	36.93	8.989	2	N	PARP8	0	PARP8
rs42451268	BTB-01328740	20	30787771	0.0460623	-51.3	14.65	3	N	ENSBTAG00000043948	163860
rs109774038	ARS-BFGL-BAC-27930	20	31203250	0.00432466	51.15	11.28	2	N	ENSBTAG00000043948	0	ENSBTAG00000043948
rs41618278	BTA-113191-no-rs	20	35377071	0.045248	51.48	14.67	2	N	PLCXD3	25378
rs41575076	Hapmap39811-BTA-122745	20	35432864	0.0115539	-39.11	9.338	3	N	C6	16632	C6, HEATR7B2
rs43001858	BTB-01888575	20	35457272	0.0027579	-46.39	9.848	2	N	C6	0	C6, HEATR7B2
rs41937533	ARS-BFGL-BAC-2469	20	35552478	0.0449774	33.49	9.529	2	N	HEATR7B2	23195	C6, HEATR7B2
rs110772002	ARS-BFGL-NGS-26909	20	35670697	0.0413787	-40.94	11.51	3	N	C7	0	C7
rs41597911	BTA-21950-no-rs	20	35969421	0.0135125	58.12	14.17	3	N	PTGER4	42911	TTC33, PTGER4
rs41947330	BTB-00779241	20	37946352	0.0085916	40.03	9.308	3	N	OSMR	131398
rs41946023	BTB-00780234	20	38001554	2.99e-05	-51.91	8.858	3	N	LIFR	142485
rs41945014	BTB-00780124	20	38076003	0.00666337	40.51	9.231	1	N	LIFR	68036
rs109649115	ARS-BFGL-NGS-11884	20	38539643	0.0288473	-45.1	12.14	3	N	EGFLAM	132884
rs41942930	ARS-BFGL-NGS-14031	20	38788557	0.00861081	-36.91	8.595	2	N	ENSBTAG00000042537	37725	WDR70, ENSBTAG00000042084, ENSBTAG00000039961, ENSBTAG00000005176
rs29018531	Hapmap36238-SCAFFOLD6393_4411	20	38814739	0.0231312	-32.68	8.539	2	N	ENSBTAG00000042084	26404	WDR70, ENSBTAG00000042084, ENSBTAG00000039961, ENSBTAG00000005176
rs109181046	ARS-BFGL-NGS-22355	20	38899764	5.82e-05	-85.87	15.01	3	N	ENSBTAG00000005176	17847	WDR70, ENSBTAG00000042084, ENSBTAG00000039961, ENSBTAG00000005176
rs41574995	BTA-115321-no-rs	20	39060594	0.045248	-32.07	9.135	2	N	WDR70	0	WDR70, NUP155, ENSBTAG00000045286
rs41946519	BTB-00782061	20	39178990	0.00135131	42.75	8.665	3	N	WDR70	0	WDR70, NUP155, ENSBTAG00000045286
rs41255157	Hapmap57276-ss46526009	20	39826492	0.00229456	40.88	8.528	2	N	SLC1A3	0	SLC1A3
rs42343868	ARS-BFGL-NGS-73952	20	40288806	0.0197635	56.13	14.43	2	N	RANBP3L	0	RANBP3L, SKP2, LMBRD2, UGT3A2
rs41946036	ARS-BFGL-NGS-38574	20	40518865	0.0127427	-38.63	9.339	1	N	CAPSL	0	ENSBTAG00000039454, CAPSL
rs42322629	Hapmap30570-BTA-152778	20	41009643	0.043902	35.38	10.02	2	N	ENSBTAG00000023529	154844
rs42321620	BTB-01163430	20	41404231	0.0236816	46.02	12.06	3	N	PRLR	0	PRLR
rs43010859	BTB-01898603	20	41817819	0.042246	-33.61	9.473	1	N	RAI14	42059
rs41612938	Hapmap42401-BTA-102906	20	41976350	0.00667416	-41.57	9.481	2	N	RAI14	200590
rs41601589	BTA-50559-no-rs	20	42338502	0.0394523	-34.87	9.754	1	N	ENSBTAG00000039929	25758	SLC45A2, ENSBTAG00000039929
rs110095898	ARS-BFGL-NGS-33592	20	43472189	0.00149756	-41.57	8.476	2	N	NPR3	1112	SUB1
rs110431752	ARS-BFGL-NGS-63070	20	43500437	0.0183998	32.68	8.319	1	N	NPR3	29360	SUB1
rs42077722	BTB-00918000	20	43871904	0.0241016	34.65	9.12	1	N	LOC541159	0	ZFR, FBXL18, LOC541159, ENSBTAG00000043775
rs41641795	Hapmap49203-BTA-50855	20	60254109	0.0150314	35.88	8.873	2	N	ZNF622	7994	ENSBTAG00000037335
rs41956975	BTB-00793877	20	64914037	0.0287656	-37.09	9.97	2	N	CTNND2	383418
rs110907268	ARS-BFGL-NGS-112054	20	69609111	0.0440071	-30.18	8.555	1	N	ADCY2	251561
rs110161188	ARS-BFGL-BAC-31757	20	70705602	0.00261291	-44.2	9.315	2	N	MED10	42025	MED10
rs109839038	ARS-BFGL-NGS-115794	20	70811191	0.0498276	-45.75	13.22	1	N	MED10	147614
rs41962674	BTB-00799191	20	72825337	0.047738	-65.41	18.77	1	N	IRX1	459339
rs110677886	ARS-BFGL-NGS-99587	21	24163904	0.047738	-41.8	12.01	1	N	ADAMTSL3	0	ADAMTSL3
rs110965155	ARS-BFGL-NGS-37996	21	63805124	0.0288473	-59.5	16.02	2	N	ENSBTAG00000042869	70547
rs110072667	ARS-BFGL-NGS-27027	22	5202348	0.0434821	-40.23	11.38	1	Y	GADL1	0	TGFBR2, GADL1
rs109397158	ARS-BFGL-NGS-8820	22	5545162	0.043902	-32.26	9.137	2	Y	ENSBTAG00000044966	187315
rs42666527	ARS-BFGL-NGS-71148	22	10023903	0.0394523	-31.83	8.904	2	Y	ENSBTAG00000042942	107444
n\a	Hapmap36512-SCAFFOLD190049_7930	22	11036465	0.0358036	33.25	9.182	1	Y	ITGA9	0	ITGA9
rs29015065	ARS-USMARC-Parent-DQ990832-rs29015065	22	11039315	0.03495	-33.21	9.141	1	Y	ITGA9	0	ITGA9
rs41604147	BTA-55272-no-rs	22	11161581	0.0214361	37.3	9.678	2	Y	ITGA9	0	ITGA9
rs110035538	ARS-BFGL-BAC-35128	22	13285782	0.0188189	-50.02	12.78	3	Y	ENSBTAG00000009430	0	ENSBTAG00000009430
rs29011730	Hapmap59940-rs29011730	22	13342688	0.0447964	43.86	12.47	3	Y	ENSBTAG00000009430	0	ENSBTAG00000009430
rs42655764	BTB-01536368	22	15943067	0.0225932	34.9	9.102	3	Y	ANO10	0	ENSBTAG00000003325, ANO10
rs41587684	Hapmap50449-BTA-70525	22	20552363	0.028563	54.5	14.63	3	Y	ENSBTAG00000024023	435365
rs41622623	BTA-18671-no-rs	22	20964999	0.0440658	-50.38	14.29	2	Y	ENSBTAG00000042811	406375
rs41583582	Hapmap44467-BTA-54083	22	32949093	0.0343677	33.63	9.229	2	Y	ENSBTAG00000013059	38453	ENSBTAG00000013059
rs109526972	Hapmap31366-BTA-106474	22	42213059	0.0177112	-72.25	18.32	1	Y	FHIT	0	FHIT
rs110937928	ARS-BFGL-NGS-37547	23	24532847	0.0440658	37.47	10.63	2	N	ENSBTAG00000037884	102972	ENSBTAG00000037884, ENSBTAG00000011237
rs109207234	ARS-BFGL-NGS-100134	23	37227323	0.0390681	-58.95	16.45	2	N	CDKAL1	152024
rs109955854	Hapmap23689-BTA-137393	23	47159086	0.0358036	41.21	11.38	1	N	ENSBTAG00000005248	369859
rs41625663	BTA-122365-no-rs	23	50880349	0.0132495	-36.98	8.97	2	N	ECI2	140992
rs42736097	BTB-01614789	23	51236755	0.0343677	49.99	13.72	1	N	C23H6orf145	43336
rs109752755	ARS-BFGL-NGS-114710	24	905084	0.0461242	34.82	9.947	1	Y	ENSBTAG00000010733	104933
rs110604399	ARS-BFGL-NGS-16875	24	12848285	0.047738	-42.47	12.19	1	Y	SERPINB8	150077
rs41645838	BTA-60656-no-rs	25	9356602	0.0155291	41.92	10.42	2	N	GRIN2A	64439
rs42411824	ARS-BFGL-NGS-19072	25	33203668	0.0221185	-49.62	12.91	1	N	ENSBTAG00000045444	85703
rs42366847	BTB-01211987	26	9467819	0.0441923	39.25	11.14	2	N	MINPP1	92219
rs41566479	BTA-111275-no-rs	26	9584849	0.0166589	-34.03	8.557	2	N	MINPP1	0	MINPP1
rs41616638	BTA-107261-no-rs	26	28858921	0.0152278	36.32	8.993	2	N	ENSBTAG00000044306	187303
rs109741976	ARS-BFGL-NGS-100251	26	33026737	0.0489027	-27.95	8.054	1	N	GPAM	70829
rs41583169	BTA-61435-no-rs	26	36918296	0.0339184	-35.87	9.82	1	N	GFRA1	0	GFRA1
rs109045709	ARS-BFGL-NGS-12828	26	37094196	0.0157974	35.4	8.828	2	N	GFRA1	0	GFRA1, C26H10orf96, ENSBTAG00000019690
rs109698988	ARS-BFGL-NGS-114316	26	38280510	0.0127427	40.24	9.725	2	N	ENSBTAG00000037695	15608	EMX2
rs110225854	ARS-BFGL-NGS-114768	26	38959389	0.0142798	-35.39	8.7	1	N	C26H10orf84	0	C26H10orf84
rs41583200	Hapmap50053-BTA-61516	26	39018262	0.0159863	-37.24	9.314	1	N	C26H10orf84	28725	C26H10orf84
rs109300887	ARS-BFGL-NGS-100107	26	39367524	0.0159863	-37.95	9.497	2	N	ENSBTAG00000022808	0	PRLHR, ENSBTAG00000022808
rs41666531	Hapmap42736-BTA-93531	26	39417272	0.0159863	33.83	8.455	1	N	ENSBTAG00000022808	35673
rs109735918	ARS-BFGL-NGS-103038	26	40146094	0.0450947	31.15	8.867	1	N	RGS10	0	RGS10
rs110646883	ARS-BFGL-NGS-112635	26	41035521	0.0138292	-39.44	9.648	1	N	PPAPDC1A	43382
rs29022770	Hapmap36060-SCAFFOLD71490_809	26	41287299	0.00457848	-44.4	9.846	2	N	WDR11	58093
rs109886785	ARS-BFGL-NGS-119524	26	46742350	0.0223383	-36.47	9.498	1	N	ADAM12	0	ADAM12
rs110881165	ARS-BFGL-NGS-12376	26	47378590	0.0288473	34.16	9.2	1	N	FAM196A	0	DOCK1, FAM196A
rs110762378	ARS-BFGL-NGS-116447	26	49975422	0.042246	31.71	8.944	1	N	ENSBTAG00000008272	0	ENSBTAG00000008272
rs43095672	BTB-01990766	27	11005843	0.0163691	35.86	8.994	1	Y	ENSBTAG00000043338	280202
rs42115446	BTB-00953338	27	17547965	0.0473143	35.7	10.23	2	Y	FAM149A	0	TLR3, FAM149A
rs109367180	ARS-BFGL-NGS-113922	27	26691792	0.0263186	34.39	9.142	2	N	ENSBTAG00000007051	50517
rs42873662	BTB-01759195	27	34974358	0.0358036	-32.71	9.028	1	N	ENSBTAG00000033381	47311
rs41257411	Hapmap59417-ss46526965	27	41457222	0.0307275	33.82	9.164	2	N	NAT1	0	NAT1, LRRC3B
rs42723163	BTB-01598698	27	44720590	0.0358036	-37.75	10.43	2	Y	ENSBTAG00000033059	15202
rs110256015	ARS-BFGL-NGS-75049	28	637874	0.0376633	33.77	9.384	1	N	ABCB10	105582
rs42742914	BTB-01629180	28	1355255	0.0498276	33.76	9.756	1	N	ENSBTAG00000025021	0	ENSBTAG00000025021
rs41651373	Hapmap38168-BTA-63574	28	13976933	0.0166589	-33.92	8.526	1	Y	SLC16A9	38301	SLC16A9
rs42136175	BTB-00978826	28	14022843	0.0200152	-32.96	8.494	1	Y	SLC16A9	0	SLC16A9
rs42146629	ARS-BFGL-NGS-105712	28	26572547	0.03495	31.63	8.707	2	N	UNC5B	173835
rs110891693	ARS-BFGL-NGS-111868	28	26750738	0.0266934	-41.64	11.1	1	N	UNC5B	0	UNC5B
rs110665327	ARS-BFGL-NGS-19967	28	32497173	0.0404597	-31.39	8.806	2	Y	KCNMA1	93558
rs42981662	BTB-01869907	29	39350504	0.042246	53.48	15.08	1	N	ENSBTAG00000033053	13252
rs110567382	ARS-BFGL-NGS-103780	29	46341006	0.0291902	-49.7	13.4	3	N	ENSBTAG00000014925	7608

## Sheet: Fat Yield Sires SSR
rs	SNP_Name	Chromsome	Position	Q_value	SNP Effect (kg)	Standard Error	Significantly Associated Traits	Outside Known QTL Region	Nearest Gene	Distance to Nearest Gene (bp)	Genes in Haplotype Block
rs41610810	UA-IFASA-9053	1	22184889	0.0429694	1.515	0.4265	1	N	SAMSN1	200220
rs109126050	Hapmap26157-BTA-148092	1	22253339	0.00454601	-2.027	0.4638	1	N	SAMSN1	131770
rs41599954	BTA-99040-no-rs	1	48122471	0.0482064	1.697	0.4885	3	N	ZPLD1	15491	ZPLD1
rs42327956	BTB-01165109	1	50631826	0.00148738	2.331	0.4979	3	N	ALCAM	0	ALCAM
rs43248363	BTB-00034392	1	80581465	0.0429694	1.733	0.4878	1	N	LPP	0	LPP
rs29023726	Hapmap54512-rs29023726	1	98876945	0.0433353	1.385	0.3912	1	N	RPL22L1	46136
rs42697824	BTB-01579733	1	106079524	0.0163887	1.266	0.3215	1	N	LOC781603	130031	LOC781603
rs42355462	BTB-01201574	1	110278610	0.0249544	1.085	0.2874	1	N	ENSBTAG00000003135	239244
rs43276411	ARS-BFGL-NGS-95621	1	151197138	0.0459061	-1.898	0.5415	1	N	SETD4	315316
rs43284121	BTB-00074914	1	159077466	0.0351462	2.391	0.6574	2	N	SATB1	0	SATB1
rs41617748	Hapmap48589-BTA-107619	1	160114501	0.0037425	-1.593	0.359	1	N	KCNH8	89763
rs43743867	BTA-20457-no-rs	2	13682596	0.034563	-1.118	0.3061	1	N	NUP35	79912
rs42243014	ARS-BFGL-NGS-108876	2	15370081	0.0438163	1.362	0.3855	1	N	NEUROD1	3697
rs43292394	BTB-00082770	2	21197106	0.0349624	1.453	0.3986	1	N	MTX2	35252
rs111028820	ARS-BFGL-NGS-3079	2	25572322	0.0349476	1.339	0.367	2	N	SLC25A12	0	SLC25A12
rs43297029	ARS-BFGL-NGS-67669	2	26580030	0.0462761	1.07	0.3056	1	N	ENSBTAG00000003207	10833	GAD1, MGC152346
rs41608694	BTA-25512-no-rs	2	26886068	0.00838565	1.315	0.3146	1	N	MYO3B	0	MYO3B
rs41572996	Hapmap50367-BTA-47094	2	28122053	0.0314174	1.517	0.4108	1	N	ABCB11	0	ABCB11
rs110291397	ARS-BFGL-NGS-117608	2	61746771	0.010477	1.566	0.3817	1	N	ENSBTAG00000001627	0	ENSBTAG00000001627
rs42076238	BTB-00917603	2	80193482	0.0475342	1.179	0.3383	1	N	ENSBTAG00000031898	31561
rs43310932	ARS-BFGL-NGS-111158	2	80700644	0.0439615	-1.126	0.319	1	N	ENSBTAG00000031898	0	ENSBTAG00000031898
rs109268872	ARS-BFGL-NGS-26540	2	93630367	0.0120362	-1.338	0.3304	1	N	LOC518393	0	LOC518393, LOC531699
rs29014395	UA-IFASA-4555	2	103573252	0.0345591	-1.908	0.5221	1	N	CPS1	0	CPS1
rs43322903	BTB-00110604	2	113825360	0.0355279	-1.616	0.4449	1	N	EPHA4	216787
rs29018764	Hapmap59378-rs29018764	2	113931093	0.00338777	1.371	0.3068	1	N	EPHA4	111054
rs29018607	Hapmap52138-rs29018607	2	113984724	0.0288819	-1.341	0.3605	1	N	EPHA4	57423
rs108979603	ARS-BFGL-NGS-12225	2	116797851	0.0350223	1.147	0.3152	1	N	ENSBTAG00000040156	54419
rs109221389	ARS-BFGL-NGS-119790	2	118074074	0.00424956	2.407	0.548	1	N	ENSBTAG00000019152	52559	ENSBTAG00000019152
rs110458578	ARS-BFGL-NGS-112195	2	120857158	0.00838565	-1.21	0.2895	1	N	SPHKAP	79325
rs109276708	ARS-BFGL-NGS-102874	2	126582950	0.0433353	1.669	0.4713	1	N	PUM1	0	ENSBTAG00000042142, ENSBTAG00000042775, PUM1, SDC3, ENSBTAG00000043864, ENSBTAG00000042860
rs108957132	ARS-BFGL-NGS-73087	2	126622213	0.0266025	-1.21	0.3226	1	N	PUM1	0	ENSBTAG00000042142, ENSBTAG00000042775, PUM1, SDC3, ENSBTAG00000043864, ENSBTAG00000042860
rs110264726	ARS-BFGL-NGS-115355	2	137851764	0.0391851	-1.174	0.3269	1	N	CAPZB	0	CAPZB
rs109365584	ARS-BFGL-NGS-22691	2	138092598	0.0438163	1.061	0.3004	1	N	UBR4	0	UBR4
rs110025706	ARS-BFGL-NGS-5980	2	138795487	0.0396819	-1.197	0.3337	1	N	ENSBTAG00000030322	16052	ENSBTAG00000030322
rs110900415	ARS-BFGL-NGS-25819	3	8014476	0.0440632	-1.06	0.3009	1	N	NOS1AP	0	NOS1AP
rs110348552	ARS-BFGL-NGS-112616	3	8598511	0.0424883	-1.113	0.3125	3	N	FCRLA	1232	FCRLB, FCRLA, FCGR2
rs110643545	ARS-BFGL-NGS-38423	3	13910519	0.0250837	1.153	0.3058	2	N	FCRL3	0	FCRL3
rs41590454	Hapmap43908-BTA-67758	3	47782541	0.0117657	1.407	0.3467	1	N	SNX7	183677
rs41590518	Hapmap48047-BTA-68130	3	65367977	0.0431734	-2.091	0.5899	1	N	ENSBTAG00000040174	19552
rs41566646	Hapmap49033-BTA-115567	3	69920342	0.0209922	-1.195	0.3106	2	N	ELTD1	186399
rs41665543	Hapmap48544-BTA-98418	3	77714540	0.0221182	-1.124	0.294	1	N	ENSBTAG00000044908	9449
rs41591430	Hapmap43912-BTA-68491	3	86929987	0.0300429	-1.341	0.3618	1	N	CACHD1	88161	CACHD1
rs109899523	ARS-BFGL-NGS-66463	3	91784495	0.005789	-1.796	0.4174	2	N	ENSBTAG00000030662	36906	ENSBTAG00000030662, ENSBTAG00000030663
rs109253135	ARS-BFGL-NGS-67595	3	92116681	0.0429694	-1.157	0.3255	1	N	C3H1orf87	0	C3H1orf87, CYP2J2
rs42782925	BTB-01666537	3	92195871	0.00358087	1.556	0.3495	2	N	C3H1orf87	0	C3H1orf87, CYP2J2
rs43352716	Hapmap48852-BTA-68859	3	92331000	0.0374665	1.206	0.3341	1	N	LOC505399	27883	LOC505399
rs109566731	ARS-BFGL-NGS-117463	3	92672938	0.0349624	1.234	0.3389	1	N	FGGY	0	FGGY
rs109101887	ARS-BFGL-NGS-22159	3	93451092	0.0429694	1.663	0.4675	1	N	ENSBTAG00000004037	167761
rs109799346	ARS-BFGL-NGS-67676	3	108938493	0.0318428	2.177	0.5909	3	N	SLC6A9	0	ENSBTAG00000005143, SLC6A9
rs110328212	ARS-BFGL-NGS-119168	3	111490509	0.0465015	-1.232	0.3524	2	N	ENSBTAG00000020745	69340
rs110341476	ARS-BFGL-NGS-30729	3	114794128	0.0203185	2.134	0.5522	3	N	ENSBTAG00000012061	305535
rs109812368	ARS-BFGL-NGS-118037	3	115646037	0.0468203	-1.228	0.3516	1	N	ZC3H12A	37379
rs110304651	ARS-BFGL-NGS-1158	3	119417315	0.0109879	-2.649	0.6491	3	N	CSMD2	0	CSMD2
rs42999837	BTB-01891488	4	11311538	0.0142175	-2.467	0.618	1	N	TFPI2	126172
rs29024053	Hapmap61072-rs29024053	4	25031892	0.044261	-1.707	0.4852	1	N	AGMO	27410	MEOX2
rs43393384	BTB-00183295	4	48306083	0.029596	2.115	0.5697	1	N	ENSBTAG00000003912	8160	SRPK2
rs42285110	BTB-01263701	4	57466509	0.0318428	-1.336	0.3627	1	N	ENSBTAG00000032844	251829
rs41624198	Hapmap51420-BTA-20855	4	62027048	0.0369647	-1.995	0.5517	2	N	ENSBTAG00000002154	86953
rs110781722	ARS-BFGL-NGS-110519	4	63549818	0.0228345	-1.422	0.3732	3	N	ENSBTAG00000044358	20554	EEPD1, SEPT7, HERPUD2, ENSBTAG00000044358, ENSBTAG00000042432
rs110152488	ARS-BFGL-NGS-103036	4	99531639	0.0142175	-1.406	0.3522	1	Y	CHCHD3	276979
rs41614684	Hapmap39806-BTA-114315	5	2055695	0.0436007	-1.267	0.3582	1	N	ENSBTAG00000018575	0	ENSBTAG00000018575
rs42580540	BTB-01458467	5	13440319	0.0321542	1.114	0.3028	1	N	PPFIA2	0	PPFIA2, LOC615148
rs41655862	BTA-73069-no-rs	5	27934465	0.0142175	-1.26	0.3157	1	N	ENSBTAG00000010711	1706	ENSBTAG00000010711
rs109371057	ARS-BFGL-NGS-7799	5	48282523	0.0388455	-1.517	0.4217	1	N	ENSBTAG00000044636	24890	ENSBTAG00000044636, ENSBTAG00000002741
rs110024250	ARS-BFGL-NGS-113558	5	96166631	0.0153298	-1.177	0.2967	1	N	ENSBTAG00000044467	24508	ENSBTAG00000044467
rs41631936	Hapmap42147-BTA-23954	5	96263715	0.00746036	-1.338	0.3172	1	N	ENSBTAG00000044467	72507	ENSBTAG00000044467
rs41664298	Hapmap49801-BTA-93284	5	96301213	0.00475569	1.385	0.3178	1	N	ENSBTAG00000044467	110005	ENSBTAG00000044467
rs41653536	BTA-74541-no-rs	5	96336627	0.0111642	1.292	0.3171	1	N	ENSBTAG00000044467	145419	ENSBTAG00000044467
rs41626542	Hapmap50624-BTA-22932	5	96688390	0.0440632	-1.637	0.4648	2	N	ENSBTAG00000028683	191100
rs41611289	BTA-111858-no-rs	5	97744509	0.0438163	-1.07	0.3029	1	N	CAPZA3	274377	CAPZA3, PLCZ1
rs41575243	Hapmap49071-BTA-17699	5	99041668	0.0255219	1.134	0.3014	1	N	ENSBTAG00000036480	121790
rs29016908	Hapmap53294-rs29016908	5	101090418	0.000625824	1.6	0.3269	2	N	EPS8	28757
rs109807529	ARS-BFGL-NGS-108996	5	106451095	0.0107827	-1.632	0.3993	2	N	ENSBTAG00000043673	14262	ENSBTAG00000043673, ENSBTAG00000042107
rs41622049	BTA-120439-no-rs	6	32130121	0.010626	1.403	0.3427	1	N	HPGDS	71569
rs43002212	BTB-01893222	6	43660167	0.0371315	-1.683	0.4657	1	N	GBA3	49264
rs29014631	Hapmap60764-rs29014631	6	57367415	0.0249544	1.25	0.331	1	N	ENSBTAG00000039922	173486
rs110506936	Hapmap26209-BTA-162290	6	60452406	0.0440632	1.193	0.3387	1	N	FAM114A1	0	TLR1, FAM114A1, TMEM156, KLHL5
rs110056837	ARS-BFGL-NGS-113479	6	61999923	0.0461467	-1.467	0.4188	1	N	NSUN7	53044
rs111012634	ARS-BFGL-NGS-99368	6	69958338	0.0163882	-1.27	0.3224	2	N	FRYL	52768
rs41255269	Hapmap52482-ss46526125	6	74539152	0.034563	1.068	0.2924	1	N	HOPX	0	HOPX
rs41653805	Hapmap50775-BTA-76767	6	74911169	9.75e-05	1.647	0.3098	1	N	REST	53397	REST, C6H4orf14, POLR2B
rs43467901	BTB-00263321	6	75030033	0.000556261	1.609	0.3267	2	N	POLR2B	0	REST, C6H4orf14, POLR2B
rs109535691	ARS-BFGL-NGS-93711	6	75063475	0.0207195	1.179	0.306	2	N	IGFBP7	0	IGFBP7
rs110916480	ARS-BFGL-NGS-42175	6	80957319	0.0170044	-1.727	0.4402	1	N	LPHN3	278887
rs43477362	ARS-BFGL-NGS-60568	6	93962054	0.0181948	-1.37	0.3513	3	N	PPEF2	0	PPEF2
rs43476209	ARS-BFGL-NGS-26690	6	94257951	0.0106453	-1.381	0.3375	1	N	SCARB2	646	SCARB2
rs109552476	ARS-BFGL-NGS-119068	6	94318083	0.0226401	-1.228	0.3219	1	N	SCARB2	0	SCARB2
rs42945867	BTB-01834863	6	95303041	0.0040625	-1.496	0.3389	2	N	NUP54	944	ENSBTAG00000030196, ENSBTAG00000036117, ENSBTAG00000009556
rs43475934	BTB-00270310	6	95800601	0.014639	-1.646	0.4133	2	N	ENSBTAG00000004353	0	ENSBTAG00000004353
rs43487894	BTB-00280101	6	110053357	0.0243313	1.097	0.2893	1	N	ENSBTAG00000038340	0	ENSBTAG00000038340
rs109081231	ARS-BFGL-NGS-90328	7	27766972	0.00652165	1.371	0.3216	2	N	ZNF608	82989
rs110529961	ARS-BFGL-NGS-116368	7	36695444	0.010477	-1.345	0.3277	1	N	SEMA6A	8442	SEMA6A
rs43512788	ARS-BFGL-NGS-35666	7	37339263	0.038705	-1.137	0.3159	1	N	CDHR2	0	ENSBTAG00000044035, CDHR2, SNCB, EIF4E1B, TSPAN17
rs41578761	UA-IFASA-9367	7	39069059	0.0042544	1.32	0.3007	2	N	CLK4	0	CLK4
rs43513971	ARS-BFGL-NGS-12557	7	44851117	0.0179723	-2.182	0.5585	1	N	VDAC1	0	VDAC1, TCF7, SKP1, PPP2CA, CDKL3, UBE2B, CDKN2AIPNL
rs43516776	ARS-BFGL-NGS-79199	7	46046225	0.00965982	-1.367	0.3304	1	N	H2AFY	0	H2AFY, ENSBTAG00000017648
rs110748598	ARS-BFGL-NGS-18762	7	46104249	0.010477	1.408	0.3432	1	N	H2AFY	27310	H2AFY, ENSBTAG00000017648
rs43230383	ARS-BFGL-NGS-53552	7	46197723	0.0433353	1.224	0.3458	1	N	NEUROG1	30364	H2AFY, ENSBTAG00000017648
rs42598500	ARS-BFGL-NGS-89563	7	46489573	0.0430271	1.086	0.3062	1	N	SLC25A48	0	SLC25A48, ENSBTAG00000018290
rs111028552	BTA-79057-no-rs	7	48119384	0.020361	-1.238	0.3205	1	N	SPOCK1	183886
rs110119678	ARS-BFGL-NGS-11368	7	52163786	0.0220769	-1.131	0.2957	1	N	RELL2	0	PCDHGC3, DIAPH1, HDAC3, RELL2
rs43520497	BTB-00313140	7	57869612	0.00906115	2.716	0.6538	1	N	PPP2R2B	16136	ENSBTAG00000003260
rs41609745	Hapmap43748-BTA-103824	7	63135225	0.0210708	-1.197	0.3114	2	N	GLRA1	252386
rs43140786	BTB-02035459	7	63196194	0.0121024	1.262	0.3121	2	N	NMUR2	216151
rs42375881	BTB-01219396	7	63221359	0.0121024	-1.262	0.3121	2	N	NMUR2	190986
rs43121344	ARS-BFGL-NGS-65419	7	66102696	0.0429694	1.106	0.3115	1	N	ENSBTAG00000043662	34262
rs110477528	ARS-BFGL-NGS-115639	7	68921809	0.0405906	1.154	0.3225	2	Y	ADAM19	0	ADAM19
rs43527057	ARS-BFGL-NGS-114649	7	69609513	0.0475342	1.196	0.3433	1	Y	ENSBTAG00000025109	259712
rs43706044	BTA-113124-no-rs	7	71000777	0.0400872	-1.108	0.3092	1	Y	ENSBTAG00000043832	135547
rs43129125	ARS-BFGL-NGS-30744	7	72116701	0.0388639	-1.199	0.3334	1	Y	ENSBTAG00000016841	0	ENSBTAG00000016841
rs41569734	Hapmap50873-BTA-112610	7	72381118	0.00338777	1.6	0.3582	1	Y	ENSBTAG00000016841	158386
rs42375204	BTB-01217507	7	72425963	0.00292451	1.599	0.3546	1	Y	ENSBTAG00000016841	203231
rs42383744	Hapmap33654-BTA-113328	7	74666389	0.0321542	1.258	0.342	1	Y	ENSBTAG00000043711	509833
rs109567521	ARS-BFGL-NGS-13060	7	80814334	0.0464379	2.113	0.6042	2	Y	ENSBTAG00000025071	84899
rs41656107	BTA-79919-no-rs	7	82336699	0.0391851	1.358	0.378	1	Y	ACOT12	15031	ACOT12
rs42123132	BTB-00960162	7	82578292	0.0218001	1.408	0.3677	2	Y	SSBP2	0	SSBP2
rs42295841	ARS-BFGL-NGS-103429	7	85142222	0.00113378	2.101	0.4414	3	Y	EDIL3	0	EDIL3
n\a	Hapmap35978-SCAFFOLD186218_5128	7	87785271	0.0250837	2.24	0.5942	3	Y	ENSBTAG00000037434	102159
rs110982163	ARS-BFGL-NGS-70915	7	99797026	0.00381742	1.762	0.3977	1	Y	CHD1	168001
rs110313456	ARS-BFGL-NGS-4548	7	101281411	0.0430271	2.166	0.6107	1	Y	ST8SIA4	309906
rs42984188	BTB-01874657	8	20735091	0.0037425	-2.192	0.4939	2	Y	ENSBTAG00000043473	129165
rs42505210	BTB-01382934	8	32492403	0.0429694	-1.033	0.2907	1	Y	ENSBTAG00000043860	118385
rs109094303	ARS-BFGL-NGS-55343	8	45210364	0.0354172	2.159	0.5941	1	Y	SMARCA2	418009
rs43552570	ARS-BFGL-NGS-118729	8	52742241	0.00608462	1.5	0.3497	1	Y	ENSBTAG00000042911	287262
rs109460628	ARS-BFGL-NGS-96805	8	69820393	0.0450717	1.313	0.3739	1	Y	ENSBTAG00000005966	149455	ENSBTAG00000005966
rs109350200	ARS-BFGL-NGS-29663	8	69840959	0.0475342	1.294	0.3711	1	Y	ENSBTAG00000005966	128889	ENSBTAG00000005966
rs42866283	BTB-01751181	8	78344101	0.0436928	-1.089	0.308	1	Y	STMN4	119429
rs109098141	ARS-BFGL-NGS-75693	9	41101420	0.0479109	1.08	0.3104	1	N	ENSBTAG00000043045	17717	ENSBTAG00000043045, RPF2
rs41657531	Hapmap45687-BTA-83338	9	41138118	0.0478487	-1.08	0.3103	1	N	RPF2	0	ENSBTAG00000043045, RPF2
rs42332072	BTB-01176710	9	54320602	0.0126108	1.679	0.4164	3	N	ENSBTAG00000045314	222105
rs42330886	ARS-BFGL-NGS-12787	9	54361071	0.00990666	1.606	0.3894	2	N	ENSBTAG00000045314	262574
rs41912461	BTB-01247372	9	54526638	0.00185601	1.381	0.2987	1	N	ENSBTAG00000043407	183575
rs42371824	BTB-01215209	9	54898937	0.0357299	-1.142	0.3147	1	N	MMS22L	71356	ENSBTAG00000017170
rs42310584	BTB-01152078	9	59031537	0.0244975	-1.753	0.4628	2	N	ENSBTAG00000003743	230020
rs29025947	Hapmap52601-rs29025947	9	64689530	0.0286978	-1.272	0.3416	1	N	ENSBTAG00000043300	6158	CGA, ENSBTAG00000026580, ENSBTAG00000036406, ENSBTAG00000043300
rs41662515	Hapmap49774-BTA-84178	9	73700047	0.00838491	1.418	0.3388	2	N	EYA4	0	EYA4
rs41594143	BTA-84124-no-rs	9	74635719	0.024823	-1.726	0.4563	1	N	SGK1	106470
rs41666553	BTA-93583-no-rs	9	77933282	0.0318428	1.383	0.3755	2	N	TNFAIP3	117290	ENSBTAG00000045015, TNFAIP3, ENSBTAG00000044558
rs110834647	ARS-BFGL-NGS-43711	9	89138011	0.0132576	-1.395	0.3474	1	N	SASH1	121490
rs43609859	BTB-00405803	9	92622686	0.0440632	-1.063	0.3015	1	N	SYNE1	66790
rs42533349	Hapmap28049-BTA-148967	10	10318	0.020702	-2.499	0.6483	1	Y	ENSBTAG00000045430	112549
rs109781582	ARS-BFGL-NGS-77658	10	2427644	0.0106097	1.459	0.3562	1	Y	KCNN2	345837
rs29022126	Hapmap55141-rs29022126	10	26404116	0.0205502	1.123	0.291	1	N	ENSBTAG00000037425	5282	ENSBTAG00000038227, ENSBTAG00000037425, ENSBTAG00000039315, LOC784214
rs110384732	ARS-BFGL-NGS-18790	10	26489110	0.0234933	-1.098	0.2888	1	N	ENSBTAG00000025068	13583
rs43619106	BTB-00416055	10	31973422	0.0250837	-1.456	0.3863	3	N	C10H15orf41	0	C10H15orf41, ENSBTAG00000042615
rs110892901	BTA-62321-no-rs	10	32294040	0.00121384	-1.4	0.2954	1	N	MEIS2	0	MEIS2
rs41571627	BTA-109243-no-rs	10	32815790	0.0468203	1.189	0.3404	1	N	MEIS2	334280
rs29022040	Hapmap55139-rs29022040	10	38463822	0.00990666	-1.94	0.4703	3	N	ENSBTAG00000011439	83994
rs109345371	ARS-BFGL-NGS-16794	10	45087919	0.00433932	-1.563	0.3566	1	N	GNG2	0	GNG2
rs42346355	ARS-BFGL-NGS-53564	10	90230434	0.00623648	1.505	0.3515	1	N	ESRRB	112454
rs29025348	Hapmap59536-rs29025348	10	96582302	0.045629	-1.47	0.4191	2	N	ENSBTAG00000018039	140213
rs42431785	BTB-01311442	10	96659357	0.029867	-1.155	0.3114	3	N	ENSBTAG00000018039	63158
rs42299618	BTB-01147175	10	97500099	0.00168861	-1.782	0.3833	2	N	ENSBTAG00000043728	383828
rs43650015	ARS-BFGL-NGS-105933	10	103826012	0.0431734	1.068	0.3014	1	N	ENSBTAG00000040085	3901
rs110461317	ARS-BFGL-NGS-25419	11	15566451	0.00416365	1.335	0.3033	1	Y	YIPF4	10128	NLRC4, YIPF4, ENSBTAG00000027932, ENSBTAG00000040049
rs29020145	BTA-05998-rs29020145	11	15774261	0.0416386	-1.032	0.2891	1	Y	ENSBTAG00000040049	0	NLRC4, YIPF4, ENSBTAG00000027932, ENSBTAG00000040049
rs43671556	ARS-BFGL-NGS-82790	11	25466211	0.0357299	1.317	0.3629	1	Y	ENSBTAG00000043712	180135
rs43671532	BTB-00467445	11	25534785	0.0429694	1.268	0.357	1	Y	ENSBTAG00000043712	111561
rs109080684	ARS-BFGL-NGS-1352	11	29447109	0.0375341	-1.203	0.3334	2	Y	PRKCE	70215
rs110280166	ARS-BFGL-NGS-42261	11	102155582	0.0349624	1.932	0.53	1	Y	ENSBTAG00000003387	0	ENSBTAG00000003387, DPM2, FAM102A, NAIF1, SLC25A25, PTGES2
rs109498084	ARS-BFGL-NGS-113310	11	102196014	0.044261	1.86	0.5286	1	Y	FAM102A	0	ENSBTAG00000003387, DPM2, FAM102A, NAIF1, SLC25A25, PTGES2
rs109440404	ARS-BFGL-NGS-10953	12	64166118	0.0429694	1.072	0.3019	1	N	ENSBTAG00000029951	498984
rs29011621	Hapmap52912-rs29011621	12	66933061	0.0249544	1.188	0.3145	1	N	GPC6	0	GPC6
rs109657055	ARS-BFGL-BAC-14990	12	67513734	0.0170044	-1.208	0.3079	2	N	ENSBTAG00000045195	86396
rs41574990	BTA-115298-no-rs	13	19676816	0.0188212	-1.958	0.5035	1	Y	ARL5B	75508
rs41694105	ARS-BFGL-NGS-115614	13	58115570	0.010477	1.266	0.3086	1	Y	TH1L	0	ENSBTAG00000037617, SLMO2, ENSBTAG00000039208, TUBB1, CTSZ, TH1L
rs41716393	ARS-BFGL-NGS-36728	13	81858226	0.0478004	1.981	0.569	3	Y	ENSBTAG00000007917	104657
rs108974689	ARS-BFGL-NGS-38171	13	83627475	0.0481781	2.194	0.6314	1	Y	ENSBTAG00000045236	531549
rs110626984	Hapmap29758-BTC-003619	14	5261	0.0014261	1.6	0.3409	4	N	ENSBTAG00000016203	8419
rs110090404	Hapmap30381-BTC-005750	14	50873	3.7e-06	-1.886	0.3169	3	N	ENSBTAG00000016203	16791	C14H8orf33, ZNF34, RPL8, ENSBTAG00000018456, COMMD5, ARHGAP39, ENSBTAG00000045478
rs109752439	Hapmap30383-BTC-005848	14	76704	6.64e-11	-2.278	0.2944	5	N	C14H8orf33	88	C14H8orf33, ZNF34, RPL8, ENSBTAG00000018456, COMMD5, ARHGAP39, ENSBTAG00000045478
rs41630614	BTA-34956-no-rs	14	101474	0.000958352	1.449	0.3016	2	N	ENSBTAG00000018456	1918	C14H8orf33, ZNF34, RPL8, ENSBTAG00000018456, COMMD5, ARHGAP39, ENSBTAG00000045478
rs109146371	ARS-BFGL-NGS-57820	14	236533	9.12e-26	3.625	0.3074	5	N	RECQL4	0	RECQL4, ENSBTAG00000007753, CYHR1, ENSBTAG00000007752, TONSL, VPS28, ADCK5, GPR172A, FBXL6, LOC789629, DGAT1, HSF1, BOP1, SCXA, HEATR7A, LOC523023, LOC509113, ENSBTAG00000000658, MAF1, SHARPIN, CYC1, GPAA1, EXOSC4, FOXH1, CPSF1, ENSBTAG00000044406
rs109968515	ARS-BFGL-NGS-34135	14	260342	1.51e-11	2.304	0.2895	4	N	ENSBTAG00000007752	0	RECQL4, ENSBTAG00000007753, CYHR1, ENSBTAG00000007752, TONSL, VPS28, ADCK5, GPR172A, FBXL6, LOC789629, DGAT1, HSF1, BOP1, SCXA, HEATR7A, LOC523023, LOC509113, ENSBTAG00000000658, MAF1, SHARPIN, CYC1, GPAA1, EXOSC4, FOXH1, CPSF1, ENSBTAG00000044406
rs17870736	ARS-BFGL-NGS-94706	14	281534	2e-11	2.282	0.2885	4	N	VPS28	0	RECQL4, ENSBTAG00000007753, CYHR1, ENSBTAG00000007752, TONSL, VPS28, ADCK5, GPR172A, FBXL6, LOC789629, DGAT1, HSF1, BOP1, SCXA, HEATR7A, LOC523023, LOC509113, ENSBTAG00000000658, MAF1, SHARPIN, CYC1, GPAA1, EXOSC4, FOXH1, CPSF1, ENSBTAG00000044406
rs109421300	ARS-BFGL-NGS-4939	14	443936	5.15e-39	4.268	0.2924	4	N	DGAT1	146	RECQL4, ENSBTAG00000007753, CYHR1, ENSBTAG00000007752, TONSL, VPS28, ADCK5, GPR172A, FBXL6, LOC789629, DGAT1, HSF1, BOP1, SCXA, HEATR7A, LOC523023, LOC509113, ENSBTAG00000000658, MAF1, SHARPIN, CYC1, GPAA1, EXOSC4, FOXH1, CPSF1, ENSBTAG00000044406
rs41256919	Hapmap52798-ss46526455	14	565310	1.45e-12	2.403	0.2873	4	N	MAF1	0	RECQL4, ENSBTAG00000007753, CYHR1, ENSBTAG00000007752, TONSL, VPS28, ADCK5, GPR172A, FBXL6, LOC789629, DGAT1, HSF1, BOP1, SCXA, HEATR7A, LOC523023, LOC509113, ENSBTAG00000000658, MAF1, SHARPIN, CYC1, GPAA1, EXOSC4, FOXH1, CPSF1, ENSBTAG00000044406
rs109350371	ARS-BFGL-NGS-107379	14	679601	9.82e-17	2.872	0.2999	4	N	ENSBTAG00000011922	459
rs110892754	ARS-BFGL-NGS-18365	14	741868	9.41e-10	2.362	0.3228	3	N	ENSBTAG00000011922	29194
rs110749653	Hapmap30922-BTC-002021	14	763332	1.63e-08	2.256	0.3291	3	N	ENSBTAG00000008079	10623
rs41602530	UA-IFASA-8997	14	812104	0.0324983	-1.504	0.4093	4	N	ENSBTAG00000008421	0	ENSBTAG00000008421
rs109742607	Hapmap25384-BTC-001997	14	835055	1.67e-12	-2.388	0.2869	4	N	ENSBTAG00000034699	0	ENSBTAG00000034699, FAM83H, MAPK15
rs110323635	Hapmap24715-BTC-001973	14	856890	1.75e-12	2.4	0.2894	4	N	MAPK15	0	ENSBTAG00000034699, FAM83H, MAPK15
rs41627764	BTA-35941-no-rs	14	894253	1.75e-12	2.422	0.2925	4	N	MAPK15	0	MAPK15, TSTA3, PYCRL, EEF1D, NAPRT1, ENSBTAG00000034613, GSDMD
rs109661298	ARS-BFGL-NGS-101653	14	931163	0.0111642	1.509	0.3704	3	N	EEF1D	0	MAPK15, TSTA3, PYCRL, EEF1D, NAPRT1, ENSBTAG00000034613, GSDMD
rs109617015	ARS-BFGL-NGS-26520	14	996983	2.18e-10	2.302	0.3043	4	N	ENSBTAG00000021472	20343	MAPK15, TSTA3, PYCRL, EEF1D, NAPRT1, ENSBTAG00000034613, GSDMD
rs41629750	UA-IFASA-6878	14	1044040	8.68e-09	2.01	0.2885	4	N	ENSBTAG00000000312	15663
rs109476486	ARS-BFGL-NGS-22866	14	1131951	1.36e-08	1.996	0.2898	3	N	LYPD2	2652
rs110237430	Hapmap29888-BTC-003509	14	1154381	3.84e-05	1.607	0.2916	4	N	ENSBTAG00000034498	979
rs110174651	ARS-BFGL-NGS-103064	14	1193335	1.03e-07	1.891	0.2882	4	N	ENSBTAG00000000158	298	ENSBTAG00000000158, ENSBTAG00000004596, ENSBTAG00000039098, ENSBTAG00000038482, ENSBTAG00000037824, GML
rs109476905	ARS-BFGL-NGS-3122	14	1264232	0.00185601	-1.373	0.2968	2	N	GML	0	ENSBTAG00000000158, ENSBTAG00000004596, ENSBTAG00000039098, ENSBTAG00000038482, ENSBTAG00000037824, GML
rs109958270	ARS-BFGL-NGS-41248	14	1408572	0.000562375	1.678	0.3411	4	N	LY6E	19267
rs110060785	Hapmap30646-BTC-002054	14	1461084	1.82e-05	-1.718	0.3038	3	N	LY6H	9639	GLI4, ENSBTAG00000044200
rs110199901	Hapmap30086-BTC-002066	14	1490177	4.59e-09	-2.072	0.2926	5	N	ENSBTAG00000044200	0	GLI4, ENSBTAG00000044200
rs109529219	Hapmap30374-BTC-002159	14	1546590	3.56e-10	-2.152	0.2881	4	N	ENSBTAG00000044200	0	RHPN1, ENSBTAG00000044200
rs109289626	ARS-BFGL-NGS-10284	14	1733307	0.00126688	-1.696	0.359	2	N	ENSBTAG00000044200	136021	ENSBTAG00000015985
rs110411273	ARS-BFGL-NGS-74378	14	1889209	2.36e-10	-2.357	0.3128	4	N	ENSBTAG00000015985	136	ENSBTAG00000015985
rs110424520	ARS-BFGL-NGS-117542	14	1913107	0.00838565	-1.508	0.3605	4	N	ENSBTAG00000015985	24034	ENSBTAG00000008597
rs55617182	UA-IFASA-7076	14	2086761	0.000396283	-1.562	0.3122	2	N	DENND3	39663
rs109670279	ARS-BFGL-NGS-33248	14	2130911	0.0349624	1.13	0.3103	4	N	PTK2	0	PTK2
rs41624797	UA-IFASA-9288	14	2201869	2.63e-13	-2.828	0.3286	4	N	PTK2	0	PTK2
rs109131748	Hapmap24777-BTC-064977	14	2261622	0.00165646	1.523	0.3271	4	N	PTK2	0	PTK2
rs110185345	Hapmap32970-BTC-064990	14	2288509	4.58e-05	1.598	0.2923	4	N	PTK2	0	PTK2
rs110251237	Hapmap24986-BTC-065021	14	2313594	4.58e-05	1.598	0.2923	4	N	PTK2	4821	PTK2
rs109948273	ARS-BFGL-NGS-22111	14	2347218	0.0211076	1.319	0.3435	4	N	EIF2C2	25803	PTK2
rs41576704	UA-IFASA-7269	14	2370255	0.0154374	1.358	0.3426	4	N	EIF2C2	2766	PTK2
rs108980964	Hapmap26072-BTC-065132	14	2391825	7.36e-06	1.833	0.3145	3	N	EIF2C2	0	EIF2C2
rs110670581	Hapmap26527-BTC-005059	14	2418618	0.0118145	1.224	0.3018	2	N	CHRAC1	5906	EIF2C2
rs109807697	ARS-BFGL-NGS-113575	14	2484498	0.00228586	1.373	0.3004	4	N	TRAPPC9	0	TRAPPC9, ENSBTAG00000045371
rs109248069	ARS-BFGL-NGS-118081	14	2511264	0.00110261	-1.434	0.3007	4	N	TRAPPC9	0	TRAPPC9, ENSBTAG00000045371
rs111018678	ARS-BFGL-NGS-56327	14	2580413	8.31e-12	2.464	0.3061	4	N	TRAPPC9	0	TRAPPC9, ENSBTAG00000045371
rs110017379	ARS-BFGL-NGS-100480	14	2607582	2.36e-10	2.23	0.2957	4	N	TRAPPC9	0	TRAPPC9
rs55617160	UA-IFASA-5306	14	2711614	8.31e-12	-2.618	0.325	4	N	TRAPPC9	0	TRAPPC9
rs110805364	Hapmap27703-BTC-053907	14	2826072	3.01e-06	1.891	0.3156	3	N	TRAPPC9	0	TRAPPC9
rs110371103	Hapmap22783-BTC-068255	14	2989274	0.00408588	1.302	0.2952	2	N	ENSBTAG00000039193	75933	ENSBTAG00000039193
rs110143087	Hapmap22692-BTC-068210	14	3018725	5.83e-09	-2.294	0.3262	4	N	ENSBTAG00000039193	105384	ENSBTAG00000039193
rs109225594	Hapmap23302-BTC-052123	14	3099634	1.88e-06	-1.937	0.3188	4	N	ENSBTAG00000024074	166477
rs109230014	Hapmap25217-BTC-067767	14	3189311	0.000547605	-1.479	0.2999	3	N	ENSBTAG00000024074	76800
rs109392458	ARS-BFGL-NGS-42708	14	3567160	0.00125388	-1.451	0.3068	2	N	COL22A1	0	COL22A1
rs110351374	ARS-BFGL-NGS-3571	14	3587017	1.32e-08	2.028	0.294	4	N	COL22A1	0	COL22A1
rs110622450	ARS-BFGL-NGS-110563	14	3799229	0.000390333	1.483	0.2958	4	N	COL22A1	84681
rs109118650	Hapmap32262-BTC-066621	14	3834070	0.0160444	1.307	0.331	2	N	LOC618755	67318
rs110501942	ARS-BFGL-NGS-115947	14	3865963	6.18e-10	2.14	0.2898	4	N	LOC618755	35425
rs109402117	Hapmap30091-BTC-005211	14	3940999	0.0405906	1.129	0.3155	2	N	LOC618755	0	LOC618755
rs109957444	ARS-BFGL-BAC-24839	14	3993201	0.000396283	-1.542	0.3081	2	N	LOC618755	0	LOC618755
rs110236070	ARS-BFGL-BAC-24804	14	4157676	0.000194804	-1.673	0.3237	4	N	LOC618755	107044
rs108971409	Hapmap23454-BTC-046932	14	4182817	2.1e-08	2.285	0.3355	4	N	LOC618755	132185
rs109139451	Hapmap33446-BTC-057195	14	4208630	0.00135056	-1.829	0.3885	2	N	LOC618755	157998
rs42306021	ARS-BFGL-NGS-6759	14	4234779	0.0481781	1.37	0.3942	1	N	LOC618755	184147
rs41657812	Hapmap51646-BTA-86764	14	4302230	0.00117449	1.44	0.3032	4	N	LOC618755	251598
rs42304889	Hapmap30451-BTC-056740	14	4441640	0.0486143	1.597	0.4607	2	N	LOC618755	391008
rs111022074	Hapmap26591-BTC-056596	14	4477035	0.0180064	1.273	0.3261	2	N	LOC618755	426403
rs111016055	ARS-BFGL-BAC-10345	14	4497877	0.0138096	1.196	0.2988	3	N	LOC618755	447245
rs110502094	Hapmap30988-BTC-056315	14	4693900	0.00222249	-1.584	0.3459	3	N	LOC618755	643268
rs109408826	ARS-BFGL-BAC-10172	14	4736993	0.0249544	1.788	0.4732	1	N	LOC618755	686361
rs29011056	UA-IFASA-4560	14	4922756	5.37e-09	2.114	0.2998	2	N	ENSBTAG00000045100	728073
rs109643017	ARS-BFGL-NGS-112858	14	4956374	1.2e-05	2.009	0.3501	4	N	ENSBTAG00000045100	694455
rs42217622	Hapmap24177-BTC-049968	14	5039058	0.0249544	-1.134	0.3004	2	N	ENSBTAG00000045100	611771
rs109343046	ARS-BFGL-NGS-55227	14	5085415	2.06e-05	-1.967	0.3495	4	N	ENSBTAG00000045100	565414
rs42215930	ARS-BFGL-NGS-113706	14	5117433	0.0121024	-1.229	0.3038	4	N	ENSBTAG00000045100	533396
rs42215845	Hapmap32236-BTC-049785	14	5139497	0.00106081	1.435	0.3002	4	N	ENSBTAG00000045100	511332
rs110718625	UA-IFASA-6228	14	5204595	8.31e-07	1.978	0.3182	3	N	ENSBTAG00000045100	446234
rs110057993	ARS-BFGL-NGS-110894	14	5282437	4.58e-05	-1.668	0.3052	3	N	ENSBTAG00000045100	368392
rs108995214	Hapmap32234-BTC-048199	14	5640337	0.000438648	-1.577	0.3167	3	N	ENSBTAG00000045100	10492	ENSBTAG00000045100
rs109436130	UA-IFASA-6647	14	5808643	0.0267293	-1.204	0.3212	2	N	KHDRBS3	0	KHDRBS3
rs110856800	ARS-BFGL-NGS-102953	14	5867265	0.00645553	-1.329	0.3112	4	N	KHDRBS3	0	KHDRBS3
rs110689856	ARS-BFGL-NGS-112271	14	7731016	0.0211076	-1.162	0.3027	2	N	SLA	0	TG, SLA
rs41633631	Hapmap41241-BTA-35529	14	7751464	0.00734393	-1.296	0.3066	2	N	SLA	0	TG, SLA
rs41627733	Hapmap24111-BTC-009033	14	9098068	0.000168686	1.657	0.3184	2	N	ENSBTAG00000003838	69803
rs42649775	BTB-01532239	14	22634363	0.0132576	-2.699	0.6719	1	N	ENSBTAG00000044050	0	ENSBTAG00000044050
rs109473610	ARS-BFGL-NGS-30735	14	68157432	0.0440632	1.059	0.3007	1	N	KIAA1429	2531	ENSBTAG00000024984, RAD54B
rs41605693	Hapmap39475-BTA-20743	15	1212484	0.0440632	1.284	0.3641	1	Y	ENSBTAG00000024639	5	ENSBTAG00000024639
rs41752468	BTB-00587441	15	23622086	0.0486143	-1.414	0.4079	1	Y	ENSBTAG00000044938	111732
rs110427927	ARS-BFGL-NGS-108699	15	35375816	0.0464379	2.158	0.6167	1	Y	SOX6	67352	SOX6
rs41576507	ARS-BFGL-NGS-1045	15	75929805	0.0210069	-1.458	0.3791	1	Y	CHST1	20327	CHST1
rs42656406	BTB-01540999	16	6732894	0.00893922	2.073	0.4984	3	N	ENSBTAG00000020953	617735
rs108954365	ARS-BFGL-NGS-23826	16	18523073	0.0475342	1.166	0.3345	1	N	ENSBTAG00000006188	0	ENSBTAG00000006188
rs110957679	ARS-BFGL-NGS-51577	16	22385057	0.0482603	1.532	0.4412	2	N	ENSBTAG00000042448	245606	ENSBTAG00000045155
rs110858115	ARS-BFGL-NGS-1328	16	23653559	0.010294	-1.406	0.3418	1	N	TLR5	28405	SUSD4
rs41635148	Hapmap44646-BTA-38361	16	26041123	0.0198848	-1.569	0.4053	3	N	C16H1orf55	0	C16H1orf55
rs41616214	Hapmap44502-BTA-96956	16	27016252	0.0349624	1.233	0.3387	1	N	CDC42BPA	0	CDC42BPA
rs41663663	BTA-96954-no-rs	16	27058695	0.00645553	1.359	0.3183	3	N	CDC42BPA	0	CDC42BPA
rs109608399	ARS-BFGL-NGS-70097	16	37975907	0.00715984	-2.607	0.6155	2	N	VPS13D	0	DHRS3, VPS13D, ENSBTAG00000044521
rs110813958	ARS-BFGL-NGS-119765	16	46900699	0.0475342	-1.296	0.372	1	N	ARHGEF16	0	C16H1orf174, DFFB, CEP104, LRRC47, ENSBTAG00000038443, CCDC27, WRAP73, TPRG1L, MEGF6, ARHGEF16, ENSBTAG00000045373, ENSBTAG00000030099
rs109563731	ARS-BFGL-NGS-30451	16	47716971	0.0489701	1.152	0.3326	1	N	RER1	0	SKI, PEX10, RER1, ENSBTAG00000009306
rs41638669	Hapmap40529-BTA-39188	16	49663470	0.0318428	1.123	0.3048	1	N	ENSBTAG00000039605	10938
rs42465037	BTB-01344067	16	55087523	0.0170052	-1.164	0.2968	1	N	PAPPA2	140779
rs29018908	Hapmap36492-SCAFFOLD70736_3033	16	55147207	0.0223898	1.345	0.3522	1	N	PAPPA2	81095
rs41809173	BTA-123154-no-rs	16	56128931	0.044261	-1.045	0.297	1	N	ASTN1	147108
rs109776635	ARS-BFGL-NGS-118619	16	60296310	0.0283717	-1.182	0.3169	1	N	CACNA1E	0	CACNA1E
rs41820932	BTB-00657957	16	71639047	0.00974144	-2.282	0.5523	2	N	DIEXF	1799	IRF6
rs41836369	BTB-00666648	17	371163	0.0193168	2.393	0.6168	2	N	KLHL2	0	KLHL2
rs109628169	ARS-USMARC-540	17	2166726	0.0283717	1.912	0.5126	1	N	NPY2R	0	MAP9, NPY2R
rs110553133	ARS-BFGL-NGS-101175	17	2314496	0.0288819	1.611	0.433	2	N	NPY2R	145274
rs41637544	Hapmap42934-BTA-40829	17	2367508	0.00893922	1.85	0.4448	3	N	NPY2R	198286
rs110680056	ARS-BFGL-NGS-11930	17	19226878	0.00336619	-1.546	0.3456	1	N	ENSBTAG00000011373	0	ENSBTAG00000011373
n\a	Hapmap34713-BES10_Contig634_914	17	20275721	0.0028266	1.637	0.362	1	N	ENSBTAG00000042152	55941	ENSBTAG00000042152
rs110175808	ARS-BFGL-NGS-12151	18	6808923	0.0349624	2.21	0.6067	1	N	ENSBTAG00000012693	0	GCSH, ENSBTAG00000012693, ENSBTAG00000044410
rs110243877	ARS-BFGL-NGS-44497	19	15722774	0.0362294	1.22	0.3368	1	N	ENSBTAG00000042700	1709
rs29017666	Hapmap53971-rs29017666	19	16082068	0.0464379	-1.043	0.2982	1	N	ACCN1	0	ACCN1
rs109209050	ARS-BFGL-NGS-6298	19	16212068	0.00734393	1.711	0.4049	2	N	ACCN1	0	ACCN1
rs29012309	UA-IFASA-4964	19	18187645	0.0438163	-1.152	0.3262	2	N	ENSBTAG00000044401	6190	ENSBTAG00000044401, ENSBTAG00000042969, ENSBTAG00000042105
rs41641514	BTA-46589-no-rs	19	18486286	0.0318428	1.573	0.427	2	N	ENSBTAG00000011829	0	ENSBTAG00000011829, EVI2A, EVI2B
rs41640976	Hapmap41541-BTA-44653	19	19620828	0.0244891	1.139	0.3006	1	N	NLK	0	NLK
rs41644918	BTA-45471-no-rs	19	41604098	0.0159184	-1.663	0.4208	1	N	ENSBTAG00000021468	0	ENSBTAG00000021468, THRA, NR1D1, ENSBTAG00000010375, CASC3, ENSBTAG00000015232, ENSBTAG00000038779, ENSBTAG00000045067
rs41921558	BTB-00754797	19	45061043	0.0486143	1.025	0.2957	1	N	SOST	0	MEOX1, SOST, DUSP3
rs41636073	Hapmap6744-BTA-45557	19	45093944	0.0498624	1.014	0.2933	1	N	DUSP3	6960	MEOX1, SOST, DUSP3
rs109751693	ARS-BFGL-NGS-28504	19	45193820	0.0479625	-1.048	0.3013	3	N	MPP2	0	HDAC5, MPP2, PPY, NAGS, TMEM101, LSM12, G6PC3, C19H17orf53, ASB16, TMUB2, ATXN7L3, UBTF, SLC4A1
rs109158773	ARS-BFGL-NGS-113693	19	45926259	0.0440632	-1.081	0.3067	2	N	ADAM11	0	ADAM11
rs110342629	ARS-BFGL-NGS-78203	19	49617253	0.0430271	-1.856	0.523	1	N	FTSJ3	0	CCDC47, ENSBTAG00000021058, FTSJ3
rs41640401	Hapmap43271-BTA-46356	19	62832400	0.0349624	-1.242	0.3406	3	N	MAP2K6	205328
rs41614833	Hapmap51681-BTA-110411	20	20291327	0.0439615	-1.114	0.3157	3	N	ENSBTAG00000007999	43930
rs110011415	ARS-BFGL-NGS-28884	20	23354927	0.0254378	-1.47	0.3905	1	N	ENSBTAG00000042330	121570
rs111030667	ARS-BFGL-NGS-17077	20	24472923	0.00701105	-1.484	0.3498	2	N	ENSBTAG00000043083	105772
rs109440459	ARS-BFGL-NGS-102895	20	25864050	0.00969251	1.957	0.4733	2	N	LOC530348	4343	LOC530348
rs41638409	Hapmap41280-BTA-50090	20	26416375	0.00522039	-2.107	0.4863	2	N	HSPB3	95870
rs42451268	BTB-01328740	20	30787771	0.0170044	-2.018	0.5141	3	Y	ENSBTAG00000043948	163860
rs41628334	Hapmap40699-BTA-25160	20	31659732	0.0431734	-2.268	0.6401	1	Y	ENSBTAG00000043948	257600
rs41567173	BTA-103550-no-rs	20	32979501	0.000195389	1.844	0.3571	4	Y	ENSBTAG00000033187	76202	ENSBTAG00000033187, NNT
rs29022980	Hapmap59121-rs29022980	20	33014016	0.000187137	1.898	0.3664	4	Y	ENSBTAG00000033187	41687	ENSBTAG00000033187, NNT
rs29018641	Hapmap54258-rs29018641	20	33078507	0.0054643	-1.62	0.375	3	Y	NNT	19372	ENSBTAG00000033187, NNT
rs41580285	UA-IFASA-9183	20	33122290	0.00492105	1.551	0.3567	2	Y	NNT	0	ENSBTAG00000033187, NNT
rs41639259	UA-IFASA-8974	20	33908597	0.0371315	1.111	0.3075	2	Y	GHR	0	GHR
rs110482506	ARS-BFGL-NGS-118998	20	34036833	1.68e-05	-1.865	0.3287	4	Y	GHR	0	GHR
rs41625007	Hapmap39724-BTA-122305	20	34953909	0.0211076	-1.236	0.322	2	Y	OXCT1	0	OXCT1
rs110425978	ARS-BFGL-NGS-89478	20	34983301	0.0163882	1.298	0.3295	1	Y	OXCT1	29315	OXCT1
rs29013720	Hapmap54938-rs29013720	20	36394403	0.00736475	-1.397	0.3308	3	Y	PTGER4	467893
rs41581044	BTA-50386-no-rs	20	36837402	0.0358677	-1.136	0.3133	2	Y	ENSBTAG00000043592	232542
rs41941646	BTB-00778154	20	37399088	0.0074918	-1.461	0.3466	3	Y	C9	10222
rs41941633	BTB-00778141	20	37442584	0.0105639	1.428	0.3484	3	Y	FYB	35400
rs109262355	ARS-BFGL-NGS-34049	20	37478637	0.0409	-1.103	0.3085	1	Y	FYB	0	FYB
rs41947330	BTB-00779241	20	37946352	0.0159184	1.296	0.3278	3	Y	OSMR	131398
rs41946023	BTB-00780234	20	38001554	0.00678195	-1.336	0.3142	3	Y	LIFR	142485
rs41257066	Hapmap52690-ss46526609	20	38201199	0.044752	-1.236	0.3517	3	Y	LIFR	6529
rs109281913	ARS-BFGL-NGS-116806	20	38677074	0.0332239	-1.162	0.3169	2	Y	ENSBTAG00000044244	20624
rs110046675	ARS-BFGL-NGS-29468	20	39286523	0.0249773	-1.22	0.3233	2	Y	ENSBTAG00000045286	543	WDR70, NUP155, ENSBTAG00000045286
rs41255436	Hapmap53150-ss46526297	20	39393524	0.000111445	1.759	0.3327	2	Y	ENSBTAG00000000586	0	ENSBTAG00000000586
rs41942492	BTB-00782435	20	39485918	0.000212445	-1.914	0.3721	4	Y	NIPBL	0	NIPBL
rs29018751	BTA-13793-rs29018751	20	39518858	0.000384901	-1.893	0.3768	3	Y	NIPBL	0	NIPBL
rs42954630	BTB-01842107	20	39601104	0.000390333	1.888	0.3765	3	Y	NIPBL	0	NIPBL
rs29021190	Hapmap53888-rs29021190	20	39639412	4.19e-07	2.133	0.3368	4	Y	NIPBL	18739	NIPBL
rs41941124	INRA-620	20	39666749	0.0159184	1.441	0.3646	3	Y	NIPBL	46076
rs41569309	Hapmap49835-BTA-104494	20	40167240	0.0332239	-1.189	0.3242	2	Y	RANBP3L	25517
rs42543907	BTB-01423688	20	40923310	0.0305199	1.217	0.3288	2	Y	ENSBTAG00000023529	68511
rs110831573	ARS-BFGL-NGS-73590	20	42196932	0.0280875	1.219	0.3264	3	Y	C1QTNF3	0	C1QTNF3, AMACR, ENSBTAG00000043322
rs41641072	Hapmap38112-BTA-50631	20	45121156	0.0430271	-1.133	0.3194	2	Y	CDH6	222473
rs110877717	Hapmap28978-BTA-149870	20	46727897	0.00421253	-1.563	0.3555	2	Y	ENSBTAG00000040572	264231
rs42870061	ARS-BFGL-NGS-115238	20	52664167	0.0205502	1.552	0.4023	1	N	ENSBTAG00000042459	907219
rs110404528	ARS-BFGL-NGS-60835	20	75122656	0.0482603	1.051	0.3027	2	Y	TERT	0	CLPTM1L, TERT, ENSBTAG00000012559
rs41965743	ARS-BFGL-BAC-34543	21	6389258	0.0475342	1.088	0.312	2	N	SYNM	0	TTC23, SYNM
rs110035538	ARS-BFGL-BAC-35128	22	13285782	0.0151374	-1.784	0.4492	3	N	ENSBTAG00000009430	0	ENSBTAG00000009430
rs29011730	Hapmap59940-rs29011730	22	13342688	0.00650329	1.865	0.4372	3	N	ENSBTAG00000009430	0	ENSBTAG00000009430
rs109985963	ARS-BFGL-NGS-3298	22	15012183	0.0286978	1.685	0.4525	1	N	VIPR1	4354	VIPR1, SEC22C, ENSBTAG00000002540, ENSBTAG00000002795, ENSBTAG00000017365, KBTBD5, HHATL, CCDC13, CCBP2, ENSBTAG00000034106, ENSBTAG00000002957, C22H3orf39
rs109315219	ARS-BFGL-NGS-82304	22	15761445	0.00319554	-2.381	0.5306	2	N	ANO10	0	ENSBTAG00000003325, ANO10
rs42655764	BTB-01536368	22	15943067	0.0207195	1.233	0.3201	3	N	ANO10	0	ENSBTAG00000003325, ANO10
rs41587684	Hapmap50449-BTA-70525	22	20552363	0.00410391	2.26	0.5128	3	N	ENSBTAG00000024023	435365
rs41641572	BTA-53925-no-rs	22	25808611	0.00188604	1.411	0.3056	1	N	ENSBTAG00000045059	603	ENSBTAG00000003592, ENSBTAG00000045059
rs41641598	Hapmap48807-BTA-53967	22	25916236	9.2e-05	2.138	0.401	2	N	ENSBTAG00000006727	85567
rs41642495	Hapmap40441-BTA-54131	22	32459764	0.0421939	1.116	0.3131	1	N	MITF	0	MITF
rs41643356	Hapmap44388-BTA-54275	22	38767997	0.0499611	1.541	0.4459	1	N	SYNPR	0	SYNPR
rs109645852	ARS-BFGL-NGS-116073	22	55819706	0.0358677	1.241	0.3422	1	N	ATP2B2	0	ATP2B2, ENSBTAG00000037358
rs41620873	Hapmap40908-BTA-121388	23	7280211	0.00768811	1.526	0.3627	1	Y	DSB	6281	BOLA-DYA
rs29024439	Hapmap55400-rs29024439	24	60163441	0.0421696	-1.229	0.3447	1	Y	MALT1	0	MALT1
rs109333554	ARS-BFGL-NGS-111712	25	1616627	0.00291985	-1.462	0.324	1	Y	ENSBTAG00000005148	0	ENSBTAG00000005148, ENSBTAG00000033389, TELO2, IFT140, TMEM204
rs109232878	ARS-BFGL-NGS-115172	25	11070713	0.0486143	-1.003	0.2892	1	Y	ENSBTAG00000032879	0	ENSBTAG00000032879, RMI2
rs41586505	Hapmap31272-BTC-026061	25	13337930	0.022667	-1.189	0.3118	1	Y	ENSBTAG00000032643	559422
n\a	Hapmap35988-SCAFFOLD166019_6545	25	23512348	0.0163882	-1.16	0.2943	1	Y	ENSBTAG00000009441	94380
rs109227898	ARS-BFGL-NGS-109533	25	23537667	0.0165431	-1.194	0.3035	1	Y	ENSBTAG00000009441	119699
rs109405213	ARS-BFGL-NGS-54279	25	36671737	0.024823	1.104	0.2919	1	Y	UPK3BL	12159	RASA4, POLR2J, ENSBTAG00000014742, ALKBH4, ORAI2, PRKRIP1
rs111005382	ARS-BFGL-NGS-119668	25	36764405	0.0486143	1.088	0.3138	1	Y	PRKRIP1	7259	RASA4, POLR2J, ENSBTAG00000014742, ALKBH4, ORAI2, PRKRIP1
rs110266411	ARS-BFGL-BAC-47077	25	36787468	0.0492802	1.047	0.3025	1	Y	PRKRIP1	0	RASA4, POLR2J, ENSBTAG00000014742, ALKBH4, ORAI2, PRKRIP1
rs110452329	ARS-BFGL-NGS-111625	25	37830687	0.0211076	-1.122	0.2922	1	Y	MUC12	716	MUC12, ACHE, UFSP1, SRRT, TRIP6, SLC12A9
rs41578565	Hapmap44533-BTA-23200	26	26448503	0.00893922	1.64	0.3943	1	N	SORCS3	306252
rs42697483	BTB-01581416	27	12324065	0.0464379	-1.458	0.4169	1	N	ENSBTAG00000037540	715742
rs42124118	ARS-BFGL-NGS-2932	27	27327378	0.0134808	1.203	0.3	1	N	ENSBTAG00000045353	15805	ENSBTAG00000045353
rs109230633	ARS-BFGL-NGS-27731	27	29724725	0.0192385	-1.132	0.2916	1	N	ENSBTAG00000033534	125102
rs109254797	ARS-BFGL-NGS-107787	28	1401069	0.0148229	-1.415	0.3557	1	N	ENSBTAG00000025021	0	ENSBTAG00000025021
rs110053506	ARS-BFGL-NGS-110722	28	2804130	0.0318428	-1.092	0.2965	1	N	DISC1	0	DISC1, ENSBTAG00000042578
rs42138037	BTB-00975169	28	6259060	0.0429694	1.102	0.3102	1	N	ENSBTAG00000045285	56350
rs41605007	BTA-92207-no-rs	28	8592138	0.0286978	-1.244	0.3339	2	N	RYR2	0	RYR2
rs41607509	BTA-63757-no-rs	28	24148146	0.0391851	-1.079	0.3004	1	Y	SLC25A16	20087
rs41587472	BTA-64181-no-rs	28	36249992	0.0439615	-2.354	0.6672	2	Y	ENSBTAG00000045046	419268
rs109171280	ARS-BFGL-NGS-19509	29	2316856	0.0180064	-1.405	0.3598	1	N	ENSBTAG00000022445	594
rs29016399	Hapmap55467-rs29016399	29	4167560	0.0184458	-1.886	0.4842	1	N	ENSBTAG00000034958	574360
rs109706807	ARS-BFGL-NGS-110327	29	29714977	0.0349624	-1.148	0.3152	1	N	C29H11orf61	0	SIAE, SPA17, NRGN, VSIG2, ESAM, C29H11orf61
rs29018037	Hapmap58266-rs29018037	29	38880858	0.0054643	-1.317	0.305	2	Y	MS4A10	0	MS4A15, MS4A10
rs42656570	BTB-01541976	29	42400717	0.0344798	-1.499	0.41	2	Y	SCGB2A2	7310	INCENP, ENSBTAG00000038175, SCGB1D2, SCGB2A2
rs43708480	Hapmap34333-BES2_Contig145_646	29	43969559	0.0479625	1.077	0.3097	1	Y	MARK2	9401
rs110567382	ARS-BFGL-NGS-103780	29	46341006	0.01137	-1.914	0.4705	3	Y	ENSBTAG00000014925	7608
rs42106484	ARS-BFGL-NGS-119031	29	51853782	0.0126235	-1.247	0.3094	2	Y	ENSBTAG00000030999	16555	ENSBTAG00000019579, ENSBTAG00000030999, MOB2, BRSK2

## Sheet: Protein Yield Sires SSR
rs	SNP_Name	Chromsome	Position	Q value	SNP Effect (kg)	Standard Error	Significantly Associated Traits	Outside Known QTL Region	Nearest Gene	Distance to Nearest Gene (bp)	Genes in Haplotype Block
rs41594258	BTA-79188-no-rs	1	35309775	0.023462	1.46	0.3711	1	N	ENSBTAG00000026156	120653
rs42896409	ARS-BFGL-NGS-31674	1	46801013	0.00844124	-2.372	0.516	2	N	IMPG2	50282
rs43671733	BTB-00468553	1	47187443	0.0427755	1.249	0.3535	1	N	CEP97	0	IMPG2, SENP7, RG9MTD1, ENSBTAG00000018731, PCNP, ZBTB11, RPL24, CEP97
rs110935533	ARS-BFGL-NGS-41577	1	47924986	0.0405814	-1.422	0.3966	1	N	ENSBTAG00000044510	25537	ENSBTAG00000044510
rs41599954	BTA-99040-no-rs	1	48122471	0.00509108	1.839	0.3812	3	N	ZPLD1	15491	ZPLD1
rs42813614	BTB-01702372	1	48281401	0.0219222	1.45	0.3641	1	N	ZPLD1	174421
rs42327956	BTB-01165109	1	50631826	0.000386093	2.233	0.3886	3	N	ALCAM	0	ALCAM
rs42273703	BTB-01117225	1	122711140	0.0171628	-1.081	0.2632	2	N	ENSBTAG00000039334	356803
rs42274198	BTB-01117320	1	122741674	0.0219222	-1.054	0.2638	2	N	ZIC1	342519
rs43261927	ARS-BFGL-NGS-14969	1	130568658	0.0219222	-1.077	0.2707	2	N	ENSBTAG00000008714	48012
rs110301946	ARS-BFGL-NGS-96173	1	131068360	0.0481173	-0.8978	0.2601	1	N	ENSBTAG00000044978	251252
rs110790016	ARS-BFGL-NGS-114630	1	144433593	0.0376895	1.224	0.3357	1	N	MX2	8774
rs43284121	BTB-00074914	1	159077466	0.012256	2.255	0.5144	2	N	SATB1	0	SATB1
rs43286604	ARS-BFGL-NGS-54653	1	159167781	0.0373393	1.048	0.2866	1	N	SATB1	89017
rs111028820	ARS-BFGL-NGS-3079	2	25572322	0.0450738	1.005	0.2883	2	N	SLC25A12	0	SLC25A12
rs29012261	Hapmap54548-rs29012261	2	114024731	0.0252769	1.373	0.3519	1	N	EPHA4	17416
rs41601555	Hapmap7226-BTA-49450	2	124130278	0.0296348	-0.9893	0.2609	1	N	DIS3L2	0	DIS3L2, ENSBTAG00000026901, LOC516378, ENSBTAG00000037646, ENSBTAG00000039346, ALPI, LOC100125266, ENSBTAG00000021050, CHRNG, EIF4E2
rs109876452	ARS-BFGL-NGS-89829	2	124216287	0.0407912	0.9269	0.2605	1	N	ENSBTAG00000037646	668	DIS3L2, ENSBTAG00000026901, LOC516378, ENSBTAG00000037646, ENSBTAG00000039346, ALPI, LOC100125266, ENSBTAG00000021050, CHRNG, EIF4E2
rs29020940	Hapmap54611-rs29020940	2	129308355	0.0405814	-0.9959	0.2788	1	Y	SESN2	2707	ATPIF1, DNAJC8, PTAFR
rs109728816	ARS-BFGL-NGS-30351	3	9591429	0.0259565	-0.9175	0.2372	1	N	ENSBTAG00000040437	9833	ENSBTAG00000043232, USP21, UFC1, DEDD, NIT1, PFDN2, KLHDC9, F11R, ENSBTAG00000027775, ITLN2, ENSBTAG00000040437, CD244, LY9, PPOX
rs110643545	ARS-BFGL-NGS-38423	3	13910519	0.0139934	1.037	0.2395	2	N	FCRL3	0	FCRL3
rs43709930	Hapmap48043-BTA-67009	3	27987973	0.0434724	0.9189	0.2608	1	N	ENSBTAG00000003586	23797
rs110979783	ARS-BFGL-NGS-81179	3	28650334	0.0204967	-1.264	0.3127	1	N	PTGFRN	2654	ENSBTAG00000045205
rs110656807	ARS-BFGL-NGS-40236	3	28729382	0.0139934	1.33	0.3078	1	N	ENSBTAG00000045205	43263	ENSBTAG00000045205
rs29013986	Hapmap55075-rs29013986	3	43502278	0.0124787	1.272	0.2913	2	N	COL11A1	71997	COL11A1
rs41566646	Hapmap49033-BTA-115567	3	69920342	0.0424333	-0.8638	0.2441	2	N	ELTD1	186399
rs43181080	BTB-02080963	3	81487137	0.0285959	1.253	0.329	1	N	LRRC7	769396
rs43351630	BTB-00142550	3	95552051	0.0109515	-1.24	0.2767	2	N	DAB1	19231	C8B
rs109799346	ARS-BFGL-NGS-67676	3	108938493	0.0460538	1.614	0.4642	3	N	SLC6A9	0	ENSBTAG00000005143, SLC6A9
rs110341476	ARS-BFGL-NGS-30729	3	114794128	0.012256	1.9	0.4325	3	N	ENSBTAG00000012061	305535
rs109257731	ARS-BFGL-NGS-66328	3	114969218	0.0405814	0.9262	0.2588	1	N	ENSBTAG00000012061	130445
rs43362534	BTA-69519-no-rs	3	117318002	0.0407912	1.885	0.5295	2	N	PSMB2	33941	ENSBTAG00000044936, ENSBTAG00000038292, PSMB2, ENSBTAG00000001959
rs110304651	ARS-BFGL-NGS-1158	3	119417315	0.0415629	-1.811	0.5107	3	N	CSMD2	0	CSMD2
rs110764304	ARS-BFGL-NGS-112729	3	120806576	0.0331058	-0.998	0.2662	1	N	ENSBTAG00000017434	0	ENSBTAG00000017434
rs41611166	BTA-113753-no-rs	3	125486288	0.0405814	0.8751	0.244	1	N	ENSBTAG00000003376	90775
rs110618670	ARS-BFGL-NGS-106242	4	8951647	0.012256	-1.574	0.358	1	N	ENSBTAG00000044020	12759	ENSBTAG00000044020
rs110834603	ARS-BFGL-NGS-3245	4	39589163	0.0389471	-1.09	0.3011	1	N	CACNA2D1	0	CACNA2D1
rs42435059	BTB-01308664	4	40479754	0.0271411	-0.9887	0.2573	1	N	ENSBTAG00000038455	41587
rs42435050	BTB-01308655	4	40519906	0.0256697	0.991	0.2549	1	N	ENSBTAG00000038455	1435
rs43043471	BTB-01930921	4	41230020	0.0219222	0.9993	0.2503	1	N	ENSBTAG00000014800	81118
rs41648824	Hapmap43659-BTA-70032	4	42106541	0.0380411	-1.004	0.2759	2	N	ENSBTAG00000029292	36677
rs109156307	ARS-BFGL-NGS-25314	4	49620614	0.0396208	-0.9987	0.2768	1	N	PIK3CG	329332
rs42229716	BTB-01065960	4	55102956	0.0479667	1.637	0.4739	1	N	ENSBTAG00000045017	187503	ENSBTAG00000045017
rs110834457	ARS-BFGL-NGS-115676	4	60795074	0.0373393	1.075	0.2943	2	N	ENSBTAG00000020620	98619
rs43394799	BTB-00189909	4	61278329	0.0196483	1.677	0.4127	1	N	ENSBTAG00000042183	231221
rs41624198	Hapmap51420-BTA-20855	4	62027048	0.0405814	-1.547	0.4332	2	N	ENSBTAG00000002154	86953
rs110781722	ARS-BFGL-NGS-110519	4	63549818	0.0219222	-1.163	0.2928	3	N	ENSBTAG00000044358	20554	EEPD1, SEPT7, HERPUD2, ENSBTAG00000044358, ENSBTAG00000042432
rs109716141	ARS-BFGL-NGS-38881	4	99412225	0.0405814	1.105	0.3076	1	N	ENSBTAG00000038300	236403
rs110170818	ARS-BFGL-NGS-23026	4	99608627	0.0219222	1.627	0.4091	1	N	CHCHD3	199991
rs41616120	Hapmap50564-BTA-110789	4	99997655	0.0109515	1.461	0.3281	1	N	CHCHD3	0	CHCHD3
rs41667692	BTB-00502815	4	123226036	0.0441347	0.9417	0.2682	1	N	PTPRN2	0	PTPRN2
rs41621927	Hapmap32860-BTA-158424	5	11773059	0.0434724	0.9525	0.2705	1	N	ENSBTAG00000007452	0	ENSBTAG00000007452
rs109772871	ARS-BFGL-NGS-73207	5	14445709	0.0441347	-0.8666	0.2467	1	N	TMTC2	51738	TMTC2, ENSBTAG00000044874
rs110352498	ARS-BFGL-NGS-84009	5	16671105	0.0405814	-0.8919	0.2494	1	N	ENSBTAG00000045384	4018
rs109477201	ARS-BFGL-NGS-98210	5	50022924	0.0441347	-0.9871	0.2811	1	Y	LOC514916	118043
rs42394560	BTB-01267098	5	95571058	0.0425997	0.8838	0.25	1	Y	PDE3A	9713	PDE3A
rs42393904	BTB-01267042	5	95595197	0.0219222	0.983	0.2445	1	Y	PDE3A	0	PDE3A
rs41626542	Hapmap50624-BTA-22932	5	96688390	0.0298253	-1.381	0.3645	2	Y	ENSBTAG00000028683	191100
rs29020657	Hapmap36106-SCAFFOLD22038_1672	5	102836546	0.0168626	-0.9994	0.2424	1	Y	ENSBTAG00000033921	218251
rs110477374	Hapmap47511-BTA-114200	5	105350649	0.0343886	-0.9053	0.2443	1	Y	ETV6	3277
rs109807529	ARS-BFGL-NGS-108996	5	106451095	0.0434724	-1.107	0.3142	2	Y	ENSBTAG00000043673	14262	ENSBTAG00000043673, ENSBTAG00000042107
rs41592948	UA-IFASA-6670	5	107086995	0.0487028	0.8447	0.2454	1	Y	GABARAPL1	0	GABARAPL1, CLEC7A, CLEC1A, C5H12orf59, OLR1
rs41572347	Hapmap48155-BTA-101916	5	111574914	0.0441505	0.9195	0.2622	1	Y	ANO2	15156	ANO2, NTF3
rs41605147	Hapmap38434-BTA-74956	5	113822516	0.0256697	-1.012	0.2607	2	Y	FKBP4	0	ENSBTAG00000007093, FKBP4, WASH1
rs41657057	Hapmap46725-BTA-75375	5	123127110	0.0109515	1.401	0.3119	1	Y	WNT7B	0	WNT7B
rs109906598	ARS-BFGL-NGS-89264	5	123381180	0.0219222	-1.333	0.3344	1	Y	PPARA	0	PPARA
rs110978988	ARS-BFGL-NGS-94258	6	18638264	0.0472774	1.387	0.4005	1	N	HADH	0	HADH
rs110600614	ARS-BFGL-NGS-118484	6	54576778	0.0219222	1.083	0.2726	1	N	ENSBTAG00000039922	2964123
rs42007479	BTB-00844104	6	55167283	0.0336361	1.016	0.2717	1	N	ENSBTAG00000039922	2373618
rs111012634	ARS-BFGL-NGS-99368	6	69958338	0.0458681	-0.8821	0.2535	2	N	FRYL	52768
rs43467901	BTB-00263321	6	75030033	0.0168626	1.061	0.2575	2	N	POLR2B	0	REST, C6H4orf14, POLR2B
rs109535691	ARS-BFGL-NGS-93711	6	75063475	0.0382727	0.8727	0.2405	2	N	IGFBP7	0	IGFBP7
rs41587861	Hapmap50462-BTA-76734	6	75551943	0.0271411	-0.9771	0.2544	1	N	IGFBP7	421441
rs43467654	BTB-00262270	6	75584865	0.0376694	1.085	0.2974	2	N	IGFBP7	454363
rs109200033	ARS-BFGL-NGS-112030	6	75618288	0.0480043	1.057	0.3061	2	N	IGFBP7	487786
rs110220717	ARS-BFGL-NGS-20249	6	75828151	0.0486279	-0.9051	0.2627	1	N	ENSBTAG00000019874	559767
rs109294358	ARS-BFGL-NGS-4881	6	75960191	0.0424333	-0.9411	0.266	1	N	ENSBTAG00000019874	427727
rs41591365	BTA-68275-no-rs	6	90184758	0.0441347	-0.9168	0.2612	1	N	ENSBTAG00000009070	50958
rs41646333	Hapmap42616-BTA-64032	6	91445585	0.0445906	-1.493	0.4265	2	N	ALB	15580
rs41664747	Hapmap49816-BTA-98191	6	93371537	0.0405814	0.8453	0.2363	1	N	RCHY1	182016
rs43477362	ARS-BFGL-NGS-60568	6	93962054	0.00273023	-1.407	0.2742	3	N	PPEF2	0	PPEF2
rs109288137	ARS-BFGL-NGS-83066	6	94433955	0.0382556	-0.9404	0.259	1	N	ENSBTAG00000010389	702	ENSBTAG00000043231, CCDC158, ENSBTAG00000019633
rs42945867	BTB-01834863	6	95303041	0.0289733	-1.014	0.2668	2	N	NUP54	944	ENSBTAG00000030196, ENSBTAG00000036117, ENSBTAG00000009556
rs43475934	BTB-00270310	6	95800601	0.0405814	-1.163	0.325	2	N	ENSBTAG00000004353	0	ENSBTAG00000004353
rs42897411	BTB-01781807	6	112130182	0.0448139	-0.8385	0.2403	1	N	ENSBTAG00000044477	28286	ENSBTAG00000044477
rs41651015	Hapmap51847-BTA-65420	7	65870	0.0376895	1.105	0.3031	1	Y	ENSBTAG00000044610	125994
rs43734039	ARS-BFGL-NGS-11310	7	26007623	0.0338458	-0.9302	0.2497	1	N	37681	0	37681
rs43507130	BTB-00302034	7	26160235	0.0485931	1.066	0.3092	1	N	PHAX	0	PHAX
rs41658865	UA-IFASA-5669	7	26241939	0.0340738	-0.8976	0.2417	1	N	GRAMD3	0	GRAMD3
rs109081231	ARS-BFGL-NGS-90328	7	27766972	0.0306025	0.9548	0.253	2	N	ZNF608	82989
rs43507815	BTB-00302618	7	28327691	0.0283488	-0.9989	0.2617	1	N	LOC520487	238156
rs109746439	ARS-BFGL-NGS-119880	7	37318754	0.0405814	0.8875	0.2484	1	N	RNF44	2666	ENSBTAG00000044035, CDHR2, SNCB, EIF4E1B, TSPAN17
rs41578761	UA-IFASA-9367	7	39069059	0.0140377	1.005	0.2362	2	N	CLK4	0	CLK4
rs41609745	Hapmap43748-BTA-103824	7	63135225	0.0259565	-0.9463	0.2445	2	N	GLRA1	252386
rs43140786	BTB-02035459	7	63196194	0.0156662	1.024	0.2449	2	N	NMUR2	216151
rs42375881	BTB-01219396	7	63221359	0.0156662	-1.024	0.2449	2	N	NMUR2	190986
rs109375261	Hapmap27005-BTA-155483	7	66305756	0.0373175	1.228	0.3352	1	N	ENSBTAG00000042582	59567	ENSBTAG00000029316, ENSBTAG00000042582
rs42785571	BTB-01668289	7	66432516	0.0191344	-1.166	0.2863	1	N	ENSBTAG00000029316	66058	ENSBTAG00000029316, ENSBTAG00000042582
rs42278390	BTB-01121435	7	66471562	0.0389471	1.208	0.3342	1	N	ENSBTAG00000029316	27012	ENSBTAG00000029316, ENSBTAG00000042582
rs109316469	ARS-BFGL-NGS-7756	7	68711144	0.0259565	-0.9591	0.248	1	N	CYFIP2	14662
rs110477528	ARS-BFGL-NGS-115639	7	68921809	0.0448139	0.8837	0.2532	2	N	ADAM19	0	ADAM19
rs43525177	BTB-00319838	7	73544968	0.0405814	-1.034	0.2899	1	N	GABRA1	0	GABRA1
rs43525196	BTB-00319857	7	73657761	0.0405814	-1.034	0.2899	1	N	GABRA1	0	GABRA1
rs41578538	BTA-23130-no-rs	7	76690557	0.0259565	1.031	0.2665	1	N	ENSBTAG00000043714	131159
rs41585015	Hapmap42286-BTA-65418	7	78442055	0.0271411	-0.9583	0.2497	1	N	ENSBTAG00000045378	420910
rs109567521	ARS-BFGL-NGS-13060	7	80814334	0.0166957	1.958	0.4731	2	N	ENSBTAG00000025071	84899
rs43524505	BTB-00320768	7	82123473	0.0219222	0.9379	0.2364	1	N	LOC785619	33448
rs110337653	Hapmap33230-BTA-152909	7	83213910	0.0256697	0.9325	0.2395	1	N	ATG10	0	ATG10
rs42449005	BTB-01321253	7	83625073	0.023462	-0.9724	0.247	1	N	ENSBTAG00000043734	144163
rs42489251	BTB-01362030	7	83749558	0.0401543	0.9093	0.2524	2	N	ENSBTAG00000043734	19678
rs41571067	BTA-117735-no-rs	7	84928163	0.0380411	0.8342	0.2292	1	N	EDIL3	0	EDIL3
rs42295841	ARS-BFGL-NGS-103429	7	85142222	0.00844124	1.595	0.3468	3	N	EDIL3	0	EDIL3
rs41622993	Hapmap44668-BTA-119022	7	86376789	0.0448139	-0.9391	0.2689	1	N	ENSBTAG00000036618	46842
rs43087567	BTB-01979796	7	87553381	0.0371609	0.8368	0.2282	1	N	COX7C	0	COX7C
rs42506632	BTB-01380534	7	87579322	0.0434724	0.8067	0.2289	1	N	COX7C	0	COX7C
n\a	Hapmap35978-SCAFFOLD186218_5128	7	87785271	0.000458513	2.585	0.4622	3	N	ENSBTAG00000037434	102159
rs108995063	ARS-BFGL-NGS-111107	7	90843711	0.0434724	-1.084	0.3075	1	N	CETN3	272513
rs109627006	ARS-BFGL-NGS-64446	7	92215011	0.0405814	1.465	0.4086	1	N	ENSBTAG00000037330	34906	ARRDC3
rs41658093	Hapmap48901-BTA-80577	7	107734713	0.0434724	-0.9206	0.2615	1	N	EFNA5	551210
rs110539498	ARS-BFGL-NGS-107523	7	111675447	0.0405814	-0.8981	0.2507	1	N	ENSBTAG00000030198	3822	ENSBTAG00000030198, SLC25A46
rs41592207	Hapmap50135-BTA-86714	8	8350609	0.0251802	0.9659	0.2473	2	Y	PINX1	8439	PINX1
rs109429597	ARS-BFGL-NGS-85152	8	10789758	0.0139934	1.125	0.2613	1	Y	ELP3	0	ELP3
rs109591683	ARS-BFGL-NGS-61814	8	11432924	0.0317985	1.041	0.2767	2	Y	TMEM215	8295
rs42984188	BTB-01874657	8	20735091	0.0424333	-1.377	0.3892	2	Y	ENSBTAG00000043473	129165
rs41613959	Hapmap41408-BTA-103152	8	26157816	0.0140377	-1.182	0.2753	2	Y	SLC24A2	0	SLC24A2
rs29011990	Hapmap35664-SCAFFOLD116678_816	8	31322024	0.0139934	1.043	0.2422	2	Y	ZDHHC21	0	FREM1, CER1, ZDHHC21
rs43496776	BTB-00285418	8	31980304	0.0219222	-0.9675	0.2408	1	Y	ENSBTAG00000044352	25430	ENSBTAG00000044352
rs41664981	ARS-BFGL-NGS-27324	8	32524791	0.0140377	-1.063	0.2486	2	Y	ENSBTAG00000043860	85997
rs110548994	ARS-BFGL-NGS-25396	8	35129967	0.0256697	-0.8998	0.2318	1	Y	ENSBTAG00000028923	37979	ENSBTAG00000028923, ENSBTAG00000043919
rs29014626	Hapmap53625-rs29014626	8	52301027	0.0478461	0.9011	0.2605	2	Y	ANXA1	609816
rs42770762	BTB-01657021	8	52330803	0.0471064	0.9033	0.2607	2	Y	ANXA1	639592
rs109636682	ARS-BFGL-NGS-73651	8	54487061	0.0373393	0.8674	0.2374	2	Y	PCSK5	0	PCSK5
rs29016114	Hapmap60967-rs29016114	8	55229629	0.0407912	0.8506	0.2388	1	Y	ENSBTAG00000012951	0	ENSBTAG00000012951
rs41568906	BTA-107975-no-rs	8	57743010	0.0219222	0.9767	0.2459	1	Y	TLE4	252203
rs109493204	ARS-BFGL-NGS-10175	8	59874172	0.0356782	-1.951	0.5293	1	Y	ENSBTAG00000000256	220822
rs29010321	Hapmap60281-rs29010321	8	71438675	0.0353057	0.9556	0.2588	2	Y	ENSBTAG00000045065	210900
rs110481266	ARS-BFGL-NGS-110811	8	72054744	0.0109515	1.097	0.2443	2	Y	ENSBTAG00000020665	150987
rs109891954	ARS-BFGL-NGS-28690	8	72704598	0.0364936	-0.8629	0.2347	1	Y	ENSBTAG00000015835	0	ENSBTAG00000015835, SLC39A14
rs110801629	ARS-BFGL-NGS-90266	8	72761820	0.0219222	-0.9221	0.2322	1	Y	SLC39A14	0	ENSBTAG00000015835, SLC39A14
rs29016388	UA-IFASA-4996	8	72788950	0.0409366	0.8284	0.2331	1	Y	SLC39A14	0	ENSBTAG00000015835, SLC39A14
rs41622897	Hapmap45349-BTA-121854	8	72826006	0.0226988	0.9153	0.2317	2	Y	SLC39A14	24033	ENSBTAG00000015835, SLC39A14
rs41587016	Hapmap48427-BTA-66501	8	77332266	0.0283423	-1.124	0.2941	2	Y	ENSBTAG00000043103	592	EBF2, ENSBTAG00000044485
rs110789110	ARS-BFGL-NGS-91718	8	77426334	0.0407912	1.22	0.3428	1	Y	PPP2R2A	41899
rs110594250	ARS-BFGL-NGS-20848	8	77657480	0.0356782	-1.076	0.2919	2	Y	PNMA2	19353	PNMA2, DPYSL2, ENSBTAG00000029080
rs110430166	ARS-BFGL-NGS-33264	8	78586801	0.0150744	-1.076	0.2561	2	Y	PTK2B	0	STMN4, ENSBTAG00000009958, PTK2B, CHRNA2, EPHX2
rs41657507	BTA-73603-no-rs	8	78625598	0.0405814	0.8613	0.2398	2	Y	PTK2B	0	STMN4, ENSBTAG00000009958, PTK2B, CHRNA2, EPHX2
rs43432590	BTB-00227661	8	78863377	0.0441347	-0.8063	0.2295	2	Y	APTX	6741	APTX, DNAJA1, SMU1, B4GALT1
rs42496487	ARS-BFGL-NGS-72545	8	80395975	0.0203788	0.9814	0.2425	2	Y	RASEF	0	ENSBTAG00000039021, RASEF
rs43576369	ARS-BFGL-NGS-109270	8	105928163	0.0434724	1.235	0.3504	1	Y	ENSBTAG00000010686	77549
rs29014647	Hapmap60820-rs29014647	9	24452332	0.0382556	-0.9953	0.2741	2	N	SNAP91	0	SNAP91, C9H6orf58, ENSBTAG00000034315, C9H6orf174
rs29012689	Hapmap53373-rs29012689	9	26819326	0.0448139	1.013	0.2904	2	N	HDDC2	174989
rs41658692	Hapmap43954-BTA-83607	9	48583854	0.0166957	1.964	0.4742	2	N	ENSBTAG00000043431	185986
rs42332072	BTB-01176710	9	54320602	0.0140377	1.392	0.3265	3	N	ENSBTAG00000045314	222105
rs42330886	ARS-BFGL-NGS-12787	9	54361071	0.0479667	1.059	0.3065	2	N	ENSBTAG00000045314	262574
rs42950972	BTB-01837203	9	56550397	0.0405814	1.215	0.3405	1	N	MANEA	294748
rs41659765	Hapmap50126-BTA-83733	9	57066560	0.0378663	1.147	0.3149	1	N	MANEA	190943
rs42516892	BTB-01395435	9	57480772	0.0434724	-1.346	0.3822	1	N	ENSBTAG00000043941	43550	ENSBTAG00000043941
rs42310584	BTB-01152078	9	59031537	0.0464547	-1.263	0.3638	2	N	ENSBTAG00000003743	230020
rs109050725	ARS-BFGL-NGS-111623	9	66517819	0.0409366	-1.715	0.4826	1	N	TBX18	15304	TBX18
rs43608020	BTB-00398421	9	66591915	0.0271122	-1.83	0.4758	1	N	TBX18	31923
rs41662462	BTA-84106-no-rs	9	71554874	0.0486279	0.9926	0.2881	1	N	ARG1	75227
rs41662515	Hapmap49774-BTA-84178	9	73700047	0.0371351	0.9783	0.2666	2	N	EYA4	0	EYA4
rs41666553	BTA-93583-no-rs	9	77933282	0.0140377	1.252	0.2941	2	N	TNFAIP3	117290	ENSBTAG00000045015, TNFAIP3, ENSBTAG00000044558
rs41666493	Hapmap50171-BTA-96266	9	80192954	0.0460538	-0.9973	0.2868	1	N	ENSBTAG00000045414	780932
rs110756207	Hapmap23879-BTA-146765	9	88157049	0.0389471	0.9984	0.2759	1	N	ENSBTAG00000037732	307755
rs109425744	ARS-BFGL-NGS-12605	10	15196084	0.0256697	0.9322	0.2396	1	N	ENSBTAG00000045276	115065
rs43619106	BTB-00416055	10	31973422	0.0409366	-1.079	0.3035	3	N	C10H15orf41	0	C10H15orf41, ENSBTAG00000042615
rs29022040	Hapmap55139-rs29022040	10	38463822	0.00726827	-1.73	0.3683	3	N	ENSBTAG00000011439	83994
rs29021678	Hapmap60649-rs29021678	10	68467130	0.0405814	0.8365	0.2345	1	N	CDKN3	155522
rs29025348	Hapmap59536-rs29025348	10	96582302	0.0389471	-1.19	0.3289	2	N	ENSBTAG00000018039	140213
rs42431785	BTB-01311442	10	96659357	0.0140377	-1.046	0.2438	3	N	ENSBTAG00000018039	63158
rs42299618	BTB-01147175	10	97500099	0.0338458	-1.125	0.3022	2	N	ENSBTAG00000043728	383828
rs42877074	BTB-01763350	11	6355309	0.0203788	1.589	0.3927	2	N	RNF149	0	C11H2orf29, RNF149, ENSBTAG00000043158
rs109631481	ARS-BFGL-NGS-103158	11	12860332	0.0340738	-0.9134	0.2461	1	N	CYP26B1	6555	CYP26B1
rs43663508	ARS-BFGL-BAC-14209	11	13741419	0.0373393	0.9688	0.2653	1	N	ZNF638	20807	ZNF638
rs42631477	BTB-01515539	11	14478191	0.012256	-1.365	0.3113	1	N	ADD2	93844
rs109545857	ARS-BFGL-NGS-27258	11	16264581	0.0225533	-0.9553	0.2416	1	N	ENSBTAG00000045226	144414
rs110633225	ARS-BFGL-NGS-40996	11	20500192	0.0415446	0.8999	0.2537	1	N	QPCT	14744	QPCT
rs41913692	BTB-00753387	11	21257057	0.0140377	1.15	0.27	2	N	VIT	0	VIT
rs42918323	BTB-01805609	11	24604572	0.0382556	-0.8664	0.2386	1	N	ENSBTAG00000026034	246591
rs41657876	UA-IFASA-6098	11	25826469	0.048246	-1.003	0.2907	1	N	ENSBTAG00000019382	482
rs110243382	ARS-BFGL-NGS-115357	11	26200238	0.012256	1.07	0.2439	2	N	ENSBTAG00000032623	0	ENSBTAG00000032623
rs109732450	ARS-BFGL-NGS-21715	11	26358189	0.0389471	0.9327	0.2578	1	N	MTA3	0	MTA3
rs42184844	BTB-01260228	11	29348404	0.0468152	-1.035	0.2985	1	N	PRKCE	168920
rs109080684	ARS-BFGL-NGS-1352	11	29447109	0.0407912	-0.932	0.2618	2	N	PRKCE	70215
rs41658395	Hapmap44160-BTA-90850	11	30130318	0.0292219	-0.9386	0.2472	1	N	RHOQ	0	RHOQ, PIGF, CRIPT
rs42528278	ARS-BFGL-NGS-35180	11	52001066	0.0448139	1.12	0.3209	1	N	ENSBTAG00000007162	0	ENSBTAG00000007162
rs110382944	ARS-BFGL-NGS-79395	11	93063751	0.028861	-1.114	0.2928	2	N	ENSBTAG00000040462	48109	ENSBTAG00000040462
rs41616861	BTA-114584-no-rs	11	101116817	0.00354499	1.747	0.3515	2	N	ENSBTAG00000039343	14449	ENSBTAG00000039343
rs110510385	ARS-BFGL-NGS-100667	11	108712347	0.0446078	-1.115	0.3186	1	N	BRD3	26549
rs29019310	Hapmap52927-rs29019310	11	108775233	0.0162165	1.094	0.2626	1	N	BRD3	0	BRD3, ENSBTAG00000030359
rs109731856	ARS-BFGL-NGS-104641	11	108966377	0.0229379	-1.061	0.2689	1	N	BRD3	63013
rs110993595	Hapmap25512-BTA-127269	12	5379917	0.010131	-1.102	0.2424	1	N	ENSBTAG00000045443	1152158
rs41592495	Hapmap48117-BTA-90454	12	8165769	0.0434724	0.8687	0.2466	1	N	ENSBTAG00000025953	301501
rs110090563	ARS-BFGL-BAC-802	12	24404825	0.0478461	-1.665	0.4816	2	N	ALG5	0	ALG5
rs109951607	ARS-BFGL-NGS-78056	12	33095244	0.0338458	-0.8815	0.2369	1	N	CDK8	38210
rs109436996	ARS-BFGL-NGS-66770	12	35721388	0.0382556	-0.9572	0.2637	1	N	EFHA1	77267
rs41575486	BTA-21644-no-rs	12	36605872	0.0319904	1.121	0.2982	1	N	PSPC1	4871	CRYL1, GJB2, GJA3, ENSBTAG00000020403, ENSBTAG00000025383, ZMYM5
rs109816907	ARS-BFGL-NGS-27554	12	36775487	0.0336361	-1.103	0.2955	1	N	PARP4	0	PARP4, CENPJ, RNF17, ATP12A
rs110593186	Hapmap26769-BTA-162373	12	37013947	0.0336361	1.105	0.2959	1	N	ATP12A	0	PARP4, CENPJ, RNF17, ATP12A
rs43697015	BTB-00491934	12	47010077	0.0338458	0.9433	0.2531	1	N	DACH1	245643
rs110819085	ARS-BFGL-BAC-14372	12	55719013	0.0169812	1.015	0.2468	2	Y	SPRY2	103719
rs109657055	ARS-BFGL-BAC-14990	12	67513734	0.0219222	-0.9633	0.2417	2	N	ENSBTAG00000045195	86396
rs108947490	ARS-BFGL-NGS-103950	13	4106035	0.0285959	-0.9516	0.2498	1	N	JAG1	148208
rs109620572	ARS-BFGL-NGS-38533	13	12088030	0.0306025	1.695	0.4492	1	N	ENSBTAG00000008937	316909
rs29012102	Hapmap58057-rs29012102	13	22615126	0.0191341	-1.014	0.2488	1	N	ENSBTAG00000033315	22307
rs41625649	Hapmap45544-BTA-122351	13	22640908	0.00240823	1.298	0.2491	2	N	ENSBTAG00000033315	48089
rs109074388	ARS-BFGL-NGS-66330	13	24936427	0.0259703	1.063	0.275	2	N	ARHGAP21	23849	ARHGAP21, ENSBTAG00000018395
rs109352819	ARS-BFGL-NGS-35376	13	25453958	0.0441347	0.9129	0.2601	2	N	ENSBTAG00000023920	47447
rs41609782	BTA-103897-no-rs	13	32379116	0.0283488	0.881	0.2308	2	N	SLC39A12	50551
rs42469105	ARS-BFGL-NGS-98854	13	34739290	0.042505	0.8587	0.2428	2	N	SVIL	149876
rs109603252	ARS-BFGL-NGS-103989	13	37802695	0.0487028	-1.048	0.3043	1	N	BFSP1	16343
rs42497759	BTB-01376014	13	44982190	0.0139934	1.067	0.247	2	N	KLF6	222474
rs110840150	ARS-BFGL-NGS-84799	13	47955993	0.0277134	1.017	0.2656	2	N	GPCPD1	0	GPCPD1
rs42342512	BTB-01186957	13	48731604	0.0405814	-0.8259	0.2313	2	N	FERMT1	194700
rs42341710	BTB-01186854	13	48850123	0.0343886	0.8481	0.2291	2	N	FERMT1	313219
rs42340844	BTB-01186688	13	49007660	0.0336361	0.8514	0.2277	2	N	BMP2	383238
rs41629994	Hapmap51715-BTA-32830	13	49438057	0.0407912	0.9018	0.2534	1	N	BMP2	35411	BMP2
rs110163557	ARS-BFGL-NGS-117832	13	60865240	0.0371609	0.9815	0.2676	1	N	PSMF1	13711	ENSBTAG00000001376, ENSBTAG00000018418, PSMF1
rs109654324	ARS-BFGL-NGS-75973	13	64062012	0.0405814	0.8738	0.2444	2	N	ZNF341	0	ZNF341, PXMP4
rs41716393	ARS-BFGL-NGS-36728	13	81858226	0.0203788	1.804	0.4456	3	N	ENSBTAG00000007917	104657
rs109752439	Hapmap30383-BTC-005848	14	76704	0.0445906	0.8298	0.237	5	N	C14H8orf33	88	C14H8orf33, ZNF34, RPL8, ENSBTAG00000018456, COMMD5, ARHGAP39, ENSBTAG00000045478
rs109146371	ARS-BFGL-NGS-57820	14	236533	0.0338458	-0.9581	0.2571	5	N	RECQL4	0	RECQL4, ENSBTAG00000007753, CYHR1, ENSBTAG00000007752, TONSL, VPS28, ADCK5, GPR172A, FBXL6, LOC789629, DGAT1, HSF1, BOP1, SCXA, HEATR7A, LOC523023, LOC509113, ENSBTAG00000000658, MAF1, SHARPIN, CYC1, GPAA1, EXOSC4, FOXH1, CPSF1, ENSBTAG00000044406
rs110727998	Hapmap25486-BTC-072553	14	1285036	0.0373175	1.037	0.283	4	N	GML	0	ENSBTAG00000000158, ENSBTAG00000004596, ENSBTAG00000039098, ENSBTAG00000038482, ENSBTAG00000037824, GML
rs41579243	UA-IFASA-6329	14	3465238	0.024995	-0.9863	0.252	4	N	COL22A1	58431
rs41597129	Hapmap26598-BTC-062212	14	6567156	0.0468152	-0.8691	0.2506	4	N	ZFAT	0	ZFAT, ENSBTAG00000044919
rs55617443	UA-IFASA-6074	14	10701473	0.0405814	0.8407	0.2355	2	N	GSDMC	432573
rs109698446	Hapmap23304-BTC-069412	14	10768340	0.0157306	0.9786	0.2343	3	N	ENSBTAG00000045200	403460
rs41614632	UA-IFASA-6621	14	10875942	0.0140377	0.9855	0.2299	4	N	ENSBTAG00000045200	295858
rs41574043	Hapmap38378-BTA-114219	14	10953659	0.00509108	1.173	0.245	3	N	ENSBTAG00000045200	218141
rs42381926	Hapmap33448-BTC-060018	14	11022828	0.0405814	-0.9259	0.2583	2	N	ENSBTAG00000045200	148972
rs29025756	Hapmap60993-rs29025756	14	14883903	0.0407912	-0.871	0.2445	1	N	MTSS1	0	MTSS1
rs41578866	Hapmap50356-BTA-42148	14	15303353	0.015035	-1.213	0.2884	2	N	FER1L6	50613	FER1L6
rs41635270	UA-IFASA-5697	14	15385229	0.0336361	-0.9092	0.2436	2	N	FER1L6	0	FER1L6
rs41833730	ARS-BFGL-BAC-14014	14	15489118	0.0124787	1.25	0.2859	2	N	FER1L6	0	FER1L6, LOC507013
rs41578867	Hapmap38314-BTA-42171	14	15515273	0.0389471	-0.8662	0.2396	1	N	FER1L6	0	FER1L6, LOC507013
rs29021886	Hapmap60650-rs29021886	14	15574838	0.021987	-0.9795	0.2472	2	N	LOC507013	0	FER1L6, LOC507013
rs42892557	BTB-01779799	14	23573146	0.0166073	1.14	0.2747	2	N	ENSBTAG00000043923	130929	SDR16C5, SDR16C6P, PENK
rs41665281	Hapmap39876-BTA-97370	14	23975650	0.0430075	-0.8732	0.2473	2	N	ENSBTAG00000011933	258396
rs42304786	BTB-01143648	14	24287028	0.0338458	-1.118	0.3	2	N	ENSBTAG00000037931	12602	ENSBTAG00000011933, ENSBTAG00000037931
rs41574046	UA-IFASA-6870	14	61430523	0.0150212	-0.9647	0.2287	3	N	ENSBTAG00000008054	52721
rs41611775	BTA-104697-no-rs	14	77761271	0.0373393	-1.077	0.2945	1	N	ENSBTAG00000043332	341248
rs109828270	ARS-BFGL-NGS-59156	15	17483469	0.0283488	-1.018	0.2667	1	N	EXPH5	13488
rs110852952	ARS-BFGL-NGS-101578	15	35406480	0.0219222	1.02	0.2557	1	N	SOX6	98016
rs109164374	ARS-BFGL-NGS-115514	15	36255090	0.0168626	-0.9541	0.2315	1	N	ENSBTAG00000027735	37713	INSC
rs110081053	Hapmap32796-BTA-130010	15	52127779	0.0301638	-0.9075	0.2398	2	N	FCHSD2	85121	FCHSD2, P2RY2, P2RY6, ENSBTAG00000012505
rs43028823	BTB-01921305	16	6110523	0.0467392	0.8864	0.2555	2	N	ENSBTAG00000025113	111117
rs42656406	BTB-01540999	16	6732894	0.0047916	1.895	0.39	3	N	ENSBTAG00000020953	617735
rs110957679	ARS-BFGL-NGS-51577	16	22385057	0.0373393	1.266	0.3461	2	Y	ENSBTAG00000042448	245606	ENSBTAG00000045155
rs41635148	Hapmap44646-BTA-38361	16	26041123	0.0486279	-1.098	0.3187	3	Y	C16H1orf55	0	C16H1orf55
rs110144946	ARS-BFGL-NGS-87853	16	26540449	0.0401543	-0.8862	0.246	1	Y	C16H1orf95	42059	C16H1orf95
rs41663663	BTA-96954-no-rs	16	27058695	0.0219222	1.001	0.2502	3	Y	CDC42BPA	0	CDC42BPA
rs109684229	ARS-BFGL-NGS-82770	16	28949034	0.0373393	-1.013	0.2772	1	Y	ENSBTAG00000012715	151523
rs41635598	Hapmap42533-BTA-38667	16	31436093	0.0219222	1.239	0.3122	1	Y	ENSBTAG00000044744	92108
rs43706865	Hapmap34674-BES4_Contig468_902	16	31465571	0.0405814	-1.123	0.3131	1	Y	ENSBTAG00000044744	121586
rs109608399	ARS-BFGL-NGS-70097	16	37975907	0.0109515	-2.154	0.4827	2	Y	VPS13D	0	DHRS3, VPS13D, ENSBTAG00000044521
rs41637398	Hapmap41252-BTA-39046	16	45471054	0.0306025	0.948	0.2512	1	Y	AJAP1	314890
rs41820932	BTB-00657957	16	71639047	0.0259341	-1.682	0.4341	2	Y	DIEXF	1799	IRF6
rs109706510	ARS-BFGL-NGS-14263	16	75470850	0.0405814	-1.064	0.2981	1	N	NEK7	16380
rs41836369	BTB-00666648	17	371163	0.0464547	1.684	0.485	2	Y	KLHL2	0	KLHL2
rs42886676	BTB-01770532	17	1563898	0.0380705	-0.8956	0.2462	1	Y	TLL1	187635
rs110553133	ARS-BFGL-NGS-101175	17	2314496	0.0405814	1.214	0.3401	2	N	NPY2R	145274
rs41637544	Hapmap42934-BTA-40829	17	2367508	0.0168626	1.442	0.3492	3	Y	NPY2R	198286
rs41829520	ARS-BFGL-NGS-95434	17	4685265	0.0415446	1.003	0.2827	1	Y	TRIM2	0	MND1, TRIM2
rs42781882	ARS-BFGL-NGS-75113	17	4980064	0.0140377	-1.006	0.2372	1	Y	ENSBTAG00000043963	0	ARFIP1, ENSBTAG00000043963
rs29020969	UA-IFASA-5010	17	5068026	0.0405814	-0.8372	0.2333	1	Y	ARFIP1	8554	ARFIP1, ENSBTAG00000043963
rs41641042	BTA-50550-no-rs	17	34417939	0.0448139	1.016	0.2908	2	Y	FAT4	73498
rs41619108	BTA-111300-no-rs	17	39291019	0.0405814	-1.271	0.3554	1	Y	ENSBTAG00000016059	72989
rs41848648	ARS-BFGL-NGS-118407	17	66227783	0.0376895	-0.8321	0.2283	1	N	MLEC	0	MLEC, UNC119B
rs29013933	Hapmap58328-rs29013933	18	7459381	0.0487028	0.8506	0.2471	2	N	LOC511659	0	ENSBTAG00000028336, LOC511659
rs29016032	Hapmap40333-BTA-10479	18	10221314	0.024995	1	0.2556	1	N	CRISPLD2	0	USP10, CRISPLD2
rs109070561	ARS-BFGL-BAC-33779	18	52660884	0.0364936	0.8856	0.2409	1	N	LOC508455	0	TRAPPC6A, BLOC1S3, ENSBTAG00000023599, LOC508455, ENSBTAG00000015836
rs110228097	ARS-BFGL-NGS-117758	18	54760754	0.034001	-0.9859	0.2653	1	N	ENSBTAG00000014597	2844
rs110523106	ARS-BFGL-NGS-38516	18	55777649	0.0460538	0.851	0.2448	1	N	CD37	0	ENSBTAG00000043168, ENSBTAG00000043197, CD37, TEAD2, DKKL1, CCDC155, PTH2, SLC17A7, PIH1D1, ALDH16A1, FLT3LG, RPL13A, RPS11, FCGRT, RCN3, NOSIP, PRRG2, PRR12, RRAS, SCAF1, IRF3, BCL2L12, PRMT1, CPT1C, ENSBTAG00000042883, ENSBTAG00000045307, ENSBTAG00000043453, ENSBTAG00000042377, ENSBTAG00000043230, ENSBTAG00000030068
rs41894176	ARS-BFGL-NGS-114202	18	55895368	0.0343886	-0.9007	0.2433	1	N	RPL13A	0	ENSBTAG00000043168, ENSBTAG00000043197, CD37, TEAD2, DKKL1, CCDC155, PTH2, SLC17A7, PIH1D1, ALDH16A1, FLT3LG, RPL13A, RPS11, FCGRT, RCN3, NOSIP, PRRG2, PRR12, RRAS, SCAF1, IRF3, BCL2L12, PRMT1, CPT1C, ENSBTAG00000042883, ENSBTAG00000045307, ENSBTAG00000043453, ENSBTAG00000042377, ENSBTAG00000043230, ENSBTAG00000030068
rs41256930	Hapmap56958-ss46526466	18	55917609	0.0448139	-0.8487	0.2433	1	N	FCGRT	0	ENSBTAG00000043168, ENSBTAG00000043197, CD37, TEAD2, DKKL1, CCDC155, PTH2, SLC17A7, PIH1D1, ALDH16A1, FLT3LG, RPL13A, RPS11, FCGRT, RCN3, NOSIP, PRRG2, PRR12, RRAS, SCAF1, IRF3, BCL2L12, PRMT1, CPT1C, ENSBTAG00000042883, ENSBTAG00000045307, ENSBTAG00000043453, ENSBTAG00000042377, ENSBTAG00000043230, ENSBTAG00000030068
rs41901573	BTB-00732576	18	61914052	0.0263207	1.021	0.2646	2	N	LOC789418	30599	LOC525820, ENSBTAG00000030416, LOC789418, MYADM, PRKCG, ENSBTAG00000007506
rs109209050	ARS-BFGL-NGS-6298	19	16212068	0.0445906	1.116	0.3188	2	N	ACCN1	0	ACCN1
rs41641514	BTA-46589-no-rs	19	18486286	0.0168626	1.379	0.3346	2	N	ENSBTAG00000011829	0	ENSBTAG00000011829, EVI2A, EVI2B
rs110513971	ARS-BFGL-NGS-80289	19	22916538	0.0464547	-0.8195	0.236	1	N	WDR81	0	ENSBTAG00000029930, SLC43A2, ENSBTAG00000011483, RILP, PRPF8, TLCD2, WDR81
rs109850909	ARS-BFGL-NGS-34896	19	29557336	0.0455993	-0.8726	0.2506	1	N	GLP2R	0	USP43, DHRS7C, LOC526866, GLP2R
rs109377477	ARS-BFGL-NGS-28303	19	50541901	0.0389471	0.8628	0.2386	1	N	BPTF	0	BPTF
rs109599188	ARS-BFGL-NGS-23298	19	62690421	0.0405814	0.8205	0.2281	1	N	KCNJ16	129869
rs41640401	Hapmap43271-BTA-46356	19	62832400	0.00354499	-1.329	0.2658	3	N	MAP2K6	205328
rs109749938	ARS-BFGL-NGS-101226	19	64282844	0.0250486	0.9583	0.2451	1	N	CCDC46	0	CCDC46
rs41925362	ARS-BFGL-NGS-54958	19	64446335	0.0169812	-1.16	0.282	2	N	PRKCA	0	PRKCA
rs109639733	ARS-BFGL-NGS-108629	19	64618107	0.0219222	0.9693	0.2442	1	N	PRKCA	0	ENSBTAG00000044628, PRKCA
rs41923104	ARS-BFGL-NGS-81228	19	64713369	0.0441505	-0.9936	0.2834	1	N	CACNG5	0	PRKCA, CACNG5
rs110384096	ARS-BFGL-NGS-102011	19	64734186	0.0338458	-0.9613	0.2585	1	N	CACNG5	19466	CACNG4, CACNG1, HELZ
rs42343284	BTB-01187029	20	16160854	0.0338458	0.9517	0.2557	2	N	RGS7BP	15495
rs42642104	BTB-01524870	20	20182145	0.0271411	-1.07	0.2787	2	N	ENSBTAG00000007999	64876
rs41614833	Hapmap51681-BTA-110411	20	20291327	0.0109515	-1.101	0.2469	3	N	ENSBTAG00000007999	43930
rs111030667	ARS-BFGL-NGS-17077	20	24472923	0.0389471	-0.9956	0.2754	2	N	ENSBTAG00000043083	105772
rs109440459	ARS-BFGL-NGS-102895	20	25864050	0.0256697	1.443	0.372	2	N	LOC530348	4343	LOC530348
rs41638409	Hapmap41280-BTA-50090	20	26416375	0.015035	-1.607	0.382	2	N	HSPB3	95870
rs42451268	BTB-01328740	20	30787771	0.0343886	-1.497	0.404	3	N	ENSBTAG00000043948	163860
rs41567173	BTA-103550-no-rs	20	32979501	0.0256697	1.096	0.2821	4	N	ENSBTAG00000033187	76202	ENSBTAG00000033187, NNT
rs29022980	Hapmap59121-rs29022980	20	33014016	0.0139934	1.245	0.2889	4	N	ENSBTAG00000033187	41687	ENSBTAG00000033187, NNT
rs41580285	UA-IFASA-9183	20	33122290	0.0373393	1.026	0.2808	2	N	NNT	0	ENSBTAG00000033187, NNT
rs41639259	UA-IFASA-8974	20	33908597	0.0336361	0.9015	0.2413	2	N	GHR	0	GHR
rs110482506	ARS-BFGL-NGS-118998	20	34036833	0.0448139	-0.9109	0.2609	4	N	GHR	0	GHR
rs41625007	Hapmap39724-BTA-122305	20	34953909	0.0478461	-0.8753	0.2532	2	N	OXCT1	0	OXCT1
rs41618278	BTA-113191-no-rs	20	35377071	0.0153775	1.694	0.404	2	N	PLCXD3	25378
rs41941646	BTB-00778154	20	37399088	0.0336361	-1.019	0.2727	3	N	C9	10222
rs41941633	BTB-00778141	20	37442584	0.0405814	0.9792	0.2741	3	N	FYB	35400
rs41947330	BTB-00779241	20	37946352	0.0165378	1.069	0.2571	3	N	OSMR	131398
rs41946023	BTB-00780234	20	38001554	0.00282248	-1.248	0.2456	3	N	LIFR	142485
rs29023104	Hapmap53327-rs29023104	20	38138966	0.0487028	1.711	0.4971	1	N	LIFR	5073	LIFR
rs109281913	ARS-BFGL-NGS-116806	20	38677074	0.0185256	-1.015	0.2484	2	N	ENSBTAG00000044244	20624
rs110046675	ARS-BFGL-NGS-29468	20	39286523	0.0166073	-1.052	0.2534	2	N	ENSBTAG00000045286	543	WDR70, NUP155, ENSBTAG00000045286
rs41946434	BTB-00781976	20	39339578	0.0441505	0.8664	0.2471	1	N	ENSBTAG00000000586	0	ENSBTAG00000000586
rs41255436	Hapmap53150-ss46526297	20	39393524	0.0109515	1.168	0.2623	2	N	ENSBTAG00000000586	0	ENSBTAG00000000586
rs41942492	BTB-00782435	20	39485918	0.0405814	-1.052	0.2942	4	N	NIPBL	0	NIPBL
rs29021190	Hapmap53888-rs29021190	20	39639412	0.00844124	1.229	0.2671	4	N	NIPBL	18739	NIPBL
rs41569309	Hapmap49835-BTA-104494	20	40167240	0.0268965	-0.9794	0.2544	2	N	RANBP3L	25517
rs42343868	ARS-BFGL-NGS-73952	20	40288806	0.0338458	1.483	0.3988	2	N	RANBP3L	0	RANBP3L, SKP2, LMBRD2, UGT3A2
rs42543907	BTB-01423688	20	40923310	0.0407912	0.9192	0.2583	2	N	ENSBTAG00000023529	68511
rs42322629	Hapmap30570-BTA-152778	20	41009643	0.0256697	1.074	0.2763	2	N	ENSBTAG00000023529	154844
rs41612938	Hapmap42401-BTA-102906	20	41976350	0.0343886	-0.9717	0.2625	2	N	RAI14	200590
rs110305862	ARS-BFGL-NGS-117457	20	42363862	0.0301959	0.9676	0.2558	1	N	ENSBTAG00000039929	51118	LOC782745, ADAMTS12, TARS
rs41574959	BTA-115200-no-rs	20	42506565	0.0389471	-0.948	0.2618	1	N	LOC782745	27341	LOC782745, ADAMTS12, TARS
rs109516416	ARS-BFGL-NGS-20739	20	42582636	0.0381747	0.9526	0.262	1	N	ADAMTS12	0	LOC782745, ADAMTS12, TARS
rs110095898	ARS-BFGL-NGS-33592	20	43472189	0.0219222	-0.9421	0.235	2	N	NPR3	1112	SUB1
rs41641072	Hapmap38112-BTA-50631	20	45121156	0.0140377	-1.06	0.25	2	N	CDH6	222473
rs41947612	BTB-00785965	20	48917312	0.0256697	-1.715	0.4421	1	N	ENSBTAG00000037861	349380
rs41952553	ARS-BFGL-NGS-100335	20	63224711	0.0284512	-1.235	0.3239	1	N	DNAH5	209524
rs41956975	BTB-00793877	20	64914037	0.0358881	-1.014	0.2753	2	N	CTNND2	383418
rs110161188	ARS-BFGL-BAC-31757	20	70705602	0.012256	-1.132	0.2576	2	N	MED10	42025	MED10
rs110404528	ARS-BFGL-NGS-60835	20	75122656	0.0409366	0.8442	0.2375	2	N	TERT	0	CLPTM1L, TERT, ENSBTAG00000012559
rs110559250	ARS-BFGL-NGS-23012	20	75147654	0.0390024	0.8874	0.2456	1	N	ENSBTAG00000012559	0	CLPTM1L, TERT, ENSBTAG00000012559
rs109057047	ARS-BFGL-NGS-23740	21	5895165	0.0271411	-1.025	0.2672	1	Y	MEF2A	112407	MEF2A
rs109428902	ARS-BFGL-NGS-5670	21	6327708	0.0284512	0.9656	0.2532	1	Y	TTC23	0	TTC23
rs41641689	BTA-52128-no-rs	21	6360253	0.0340738	0.9354	0.2521	1	Y	TTC23	0	TTC23, SYNM
rs41965743	ARS-BFGL-BAC-34543	21	6389258	0.0140377	1.041	0.2442	2	Y	SYNM	0	TTC23, SYNM
rs42212235	BTB-01046586	21	54150673	0.0219222	1.085	0.2715	1	Y	ENSBTAG00000040495	10348
rs41584178	BTA-52544-no-rs	21	55954071	0.0140377	1.422	0.3349	1	Y	WDR76	0	MFAP1, WDR76, FRMD5
rs109443388	ARS-BFGL-NGS-5450	21	55977935	0.0219222	1.367	0.3411	1	Y	FRMD5	0	MFAP1, WDR76, FRMD5
rs110965155	ARS-BFGL-NGS-37996	21	63805124	0.0353057	-1.633	0.4422	2	Y	ENSBTAG00000042869	70547
rs109990930	ARS-BFGL-NGS-9612	21	64787628	0.0441347	1.219	0.3471	1	Y	CCDC85C	0	CCDC85C, ENSBTAG00000026913
rs42666527	ARS-BFGL-NGS-71148	22	10023903	0.0478461	-0.8502	0.2459	2	N	ENSBTAG00000042942	107444
rs41604147	BTA-55272-no-rs	22	11161581	0.0265487	1.03	0.2672	2	N	ITGA9	0	ITGA9
rs110035538	ARS-BFGL-BAC-35128	22	13285782	0.0140377	-1.493	0.3523	3	N	ENSBTAG00000009430	0	ENSBTAG00000009430
rs29011730	Hapmap59940-rs29011730	22	13342688	0.0441505	1.207	0.3443	3	N	ENSBTAG00000009430	0	ENSBTAG00000009430
rs109315219	ARS-BFGL-NGS-82304	22	15761445	0.0435732	-1.472	0.4183	2	N	ANO10	0	ENSBTAG00000003325, ANO10
rs42655764	BTB-01536368	22	15943067	0.0109515	1.116	0.2506	3	N	ANO10	0	ENSBTAG00000003325, ANO10
rs41587684	Hapmap50449-BTA-70525	22	20552363	0.00785824	1.875	0.4021	3	N	ENSBTAG00000024023	435365
rs41622623	BTA-18671-no-rs	22	20964999	0.0405814	-1.413	0.3945	2	N	ENSBTAG00000042811	406375
rs41641598	Hapmap48807-BTA-53967	22	25916236	0.015035	1.333	0.3166	2	N	ENSBTAG00000006727	85567
rs41583582	Hapmap44467-BTA-54083	22	32949093	0.0263207	0.9828	0.2546	2	N	ENSBTAG00000013059	38453	ENSBTAG00000013059
rs41640104	BTA-55534-no-rs	23	16383739	0.0448139	-0.8392	0.2403	1	Y	TAF8	35033
rs108947975	ARS-BFGL-NGS-111284	23	19910490	0.0479667	1.564	0.4528	1	Y	CLIC5	0	CLIC5
rs110937928	ARS-BFGL-NGS-37547	23	24532847	0.0382556	1.065	0.2933	2	Y	ENSBTAG00000037884	102972	ENSBTAG00000037884, ENSBTAG00000011237
rs109207234	ARS-BFGL-NGS-100134	23	37227323	0.0336361	-1.696	0.4538	2	Y	CDKAL1	152024
rs110910452	ARS-BFGL-NGS-69151	23	41779289	0.0166957	1.14	0.2751	1	Y	ENSBTAG00000044502	18742	DTNBP1, ENSBTAG00000044502
rs109679723	ARS-BFGL-NGS-64563	24	22439409	0.0364936	1.125	0.3061	1	N	GALNT1	44276	GALNT1
rs41645838	BTA-60656-no-rs	25	9356602	0.0448139	1.008	0.2884	2	N	GRIN2A	64439
rs110097849	Hapmap27292-BTC-028249	25	32242635	0.0340738	-0.9658	0.2602	1	Y	ENSBTAG00000002083	463006
rs42366847	BTB-01211987	26	9467819	0.00469091	1.494	0.3057	2	N	MINPP1	92219
rs41566479	BTA-111275-no-rs	26	9584849	0.0405814	-0.851	0.2366	2	N	MINPP1	0	MINPP1
rs109045709	ARS-BFGL-NGS-12828	26	37094196	0.023462	0.9591	0.2438	2	N	GFRA1	0	GFRA1, C26H10orf96, ENSBTAG00000019690
rs109698988	ARS-BFGL-NGS-114316	26	38280510	0.0448139	0.9399	0.2692	2	N	ENSBTAG00000037695	15608	EMX2
rs109300887	ARS-BFGL-NGS-100107	26	39367524	0.0219222	-1.052	0.2622	2	N	ENSBTAG00000022808	0	PRLHR, ENSBTAG00000022808
rs29022770	Hapmap36060-SCAFFOLD71490_809	26	41287299	0.0405814	-0.9776	0.2729	2	N	WDR11	58093
rs109367180	ARS-BFGL-NGS-113922	27	26691792	0.0271411	0.9678	0.2523	2	N	ENSBTAG00000007051	50517
rs43727261	ARS-BFGL-NGS-112047	27	33442943	0.0448139	0.8284	0.2373	1	N	UNC5D	3153
rs41257411	Hapmap59417-ss46526965	27	41457222	0.00509108	1.207	0.2517	2	N	NAT1	0	NAT1, LRRC3B
rs42723163	BTB-01598698	27	44720590	0.0219222	-1.148	0.2876	2	N	ENSBTAG00000033059	15202
rs41605007	BTA-92207-no-rs	28	8592138	0.0251802	-1.023	0.262	2	N	RYR2	0	RYR2
rs110812226	ARS-BFGL-NGS-112617	28	13687364	0.0140377	1.055	0.2473	1	N	FAM13C	0	PHYHIPL, FAM13C
rs109763382	ARS-BFGL-NGS-3009	28	18589020	0.0448139	1.815	0.5197	1	N	REEP3	0	REEP3
rs42105434	BTB-00944057	28	22157948	0.0288943	1.566	0.4118	1	N	ENSBTAG00000039019	0	ENSBTAG00000039019
rs42146629	ARS-BFGL-NGS-105712	28	26572547	0.0405814	0.8575	0.2404	2	N	UNC5B	173835
rs109742308	ARS-BFGL-NGS-112038	28	29018515	0.0305647	-1.076	0.2848	1	N	ENSBTAG00000021132	0	ENSBTAG00000021132, SEC24C, FUT11, CHCHD1, MGC159954, ENSBTAG00000044334
rs110665327	ARS-BFGL-NGS-19967	28	32497173	0.0373393	-0.8895	0.243	2	N	KCNMA1	93558
rs41587472	BTA-64181-no-rs	28	36249992	0.0333883	-1.96	0.5233	2	N	ENSBTAG00000045046	419268
rs109830972	ARS-BFGL-NGS-110697	28	42855236	0.0441505	-0.8993	0.2564	1	N	ENSBTAG00000038694	75742
rs42464021	ARS-BFGL-NGS-104856	29	25186997	0.0373393	-0.9384	0.2567	1	N	ENSBTAG00000045401	86398
rs29018037	Hapmap58266-rs29018037	29	38880858	0.00785824	-1.112	0.2391	2	N	MS4A10	0	MS4A15, MS4A10
rs109230960	ARS-BFGL-NGS-40810	29	41288125	0.024995	0.925	0.2363	1	N	PGA5	18283	PGA5, LOC521902
rs41621960	Hapmap40918-BTA-17349	29	41310768	0.0405814	-0.8496	0.2365	1	N	PGA5	0	PGA5, LOC521902
rs42656570	BTB-01541976	29	42400717	0.0414148	-1.143	0.322	2	N	SCGB2A2	7310	INCENP, ENSBTAG00000038175, SCGB1D2, SCGB2A2
rs110567382	ARS-BFGL-NGS-103780	29	46341006	0.0354422	-1.365	0.3699	3	N	ENSBTAG00000014925	7608
rs110437150	ARS-BFGL-NGS-101626	29	48674849	0.021987	1.307	0.3297	1	Y	CCND1	66092
rs110058791	ARS-BFGL-NGS-14050	29	48696540	0.0205847	1.092	0.2704	1	Y	CCND1	44401
rs42106484	ARS-BFGL-NGS-119031	29	51853782	0.0256697	-0.945	0.243	2	Y	ENSBTAG00000030999	16555	ENSBTAG00000019579, ENSBTAG00000030999, MOB2, BRSK2

## Sheet: Fat Percentage Sires SSR
rs	SNP_Name	Chromsome	Position	Q value	SNP Effect (kg)	Standard Error	Significantly Associated Traits	Outside Known QTL Region	Nearest Gene	Distance to Nearest Gene (bp)	Genes in Haplotype Block
rs43088149	BTB-01977132	2	7936126	0.0369465	0.02542	0.006781	1	N	COL3A1	156426
rs41633180	Hapmap40313-BTA-27938	2	8971940	0.0280296	-0.0283	0.007358	1	N	ENSBTAG00000045467	205504
rs110243399	ARS-BFGL-NGS-6556	3	15437177	0.0380194	0.03432	0.009186	1	N	INSRR	7433	SH2D2A
rs110424802	ARS-BFGL-NGS-11603	3	93681825	0.0265908	0.0278	0.007198	1	N	MYSM1	20516	MYSM1
rs110949429	ARS-BFGL-NGS-40956	3	93770581	0.00983613	-0.02749	0.006645	2	N	MYSM1	31499	TACSTD2
rs41611296	BTA-111865-no-rs	5	97515555	0.0442854	-0.02593	0.007048	3	N	PLEKHA5	126949	PLEKHA5
rs110267314	ARS-BFGL-NGS-116999	5	99656228	0.00894943	0.03242	0.00778	1	N	LMO3	468679
rs41602750	Hapmap32415-BTA-74556	5	100301746	0.0205087	-0.02469	0.006272	1	N	MGST1	56960	MGST1
rs41653559	Hapmap49734-BTA-74577	5	101015512	0.0134791	-0.03868	0.009547	1	N	STRAP	102783
rs41653558	Hapmap41349-BTA-74576	5	101042396	0.0398659	0.03465	0.009324	1	N	EPS8	76779
rs29016908	Hapmap53294-rs29016908	5	101090418	0.000387984	0.03431	0.006999	2	N	EPS8	28757
rs42112860	BTB-00956573	7	105996749	0.0477212	0.02425	0.006633	1	Y	ENSBTAG00000045312	82383
rs41573791	BTA-120650-no-rs	8	26321222	0.0310206	0.0253	0.006644	3	Y	SLC24A2	0	SLC24A2
rs41572471	ARS-BFGL-NGS-97180	9	53580189	0.0356832	0.02663	0.007082	1	Y	ENSBTAG00000033109	194438
rs109868182	Hapmap27863-BTA-127921	12	73112792	0.0310206	0.03485	0.009146	1	Y	STK24	0	STK24
rs41630162	Hapmap42872-BTA-22214	13	46222327	0.0484894	-0.02298	0.006297	2	Y	ENSBTAG00000044958	124445	ENSBTAG00000044958
rs42442683	ARS-BFGL-NGS-116062	13	46323152	0.0106443	-0.02621	0.006369	3	Y	ENSBTAG00000037833	35479	ENSBTAG00000044958
rs42443071	ARS-BFGL-NGS-810	13	46418269	0.0209762	-0.02487	0.006329	1	Y	ADARB2	0	ADARB2, ENSBTAG00000037833
rs41692543	ARS-BFGL-NGS-20698	13	46474196	0.0381777	-0.02384	0.006385	1	Y	WDR37	0	WDR37
rs110626984	Hapmap29758-BTC-003619	14	5261	4.22e-11	0.05461	0.007164	4	N	ENSBTAG00000016203	8419
rs110571619	Hapmap30927-BTC-009475	14	7028	0.00646624	-0.03331	0.007834	3	N	ENSBTAG00000016203	6652
rs110090404	Hapmap30381-BTC-005750	14	50873	5.1e-14	-0.05682	0.006644	3	N	ENSBTAG00000016203	16791	C14H8orf33, ZNF34, RPL8, ENSBTAG00000018456, COMMD5, ARHGAP39, ENSBTAG00000045478
rs109752439	Hapmap30383-BTC-005848	14	76704	1.68e-30	-0.07655	0.005995	5	N	C14H8orf33	88	C14H8orf33, ZNF34, RPL8, ENSBTAG00000018456, COMMD5, ARHGAP39, ENSBTAG00000045478
rs41630614	BTA-34956-no-rs	14	101474	2.79e-09	0.04471	0.00638	2	N	ENSBTAG00000018456	1918	C14H8orf33, ZNF34, RPL8, ENSBTAG00000018456, COMMD5, ARHGAP39, ENSBTAG00000045478
rs41627957	UA-IFASA-5815	14	160885	0.0275909	-0.0275	0.00714	1	N	ARHGAP39	0	C14H8orf33, ZNF34, RPL8, ENSBTAG00000018456, COMMD5, ARHGAP39, ENSBTAG00000045478
rs109146371	ARS-BFGL-NGS-57820	14	236533	2.08e-69	0.1178	0.005909	5	N	RECQL4	0	RECQL4, ENSBTAG00000007753, CYHR1, ENSBTAG00000007752, TONSL, VPS28, ADCK5, GPR172A, FBXL6, LOC789629, DGAT1, HSF1, BOP1, SCXA, HEATR7A, LOC523023, LOC509113, ENSBTAG00000000658, MAF1, SHARPIN, CYC1, GPAA1, EXOSC4, FOXH1, CPSF1, ENSBTAG00000044406
rs109968515	ARS-BFGL-NGS-34135	14	260342	3.5e-23	0.06639	0.006039	4	N	ENSBTAG00000007752	0	RECQL4, ENSBTAG00000007753, CYHR1, ENSBTAG00000007752, TONSL, VPS28, ADCK5, GPR172A, FBXL6, LOC789629, DGAT1, HSF1, BOP1, SCXA, HEATR7A, LOC523023, LOC509113, ENSBTAG00000000658, MAF1, SHARPIN, CYC1, GPAA1, EXOSC4, FOXH1, CPSF1, ENSBTAG00000044406
rs17870736	ARS-BFGL-NGS-94706	14	281534	4.55e-24	0.06733	0.006	4	N	VPS28	0	RECQL4, ENSBTAG00000007753, CYHR1, ENSBTAG00000007752, TONSL, VPS28, ADCK5, GPR172A, FBXL6, LOC789629, DGAT1, HSF1, BOP1, SCXA, HEATR7A, LOC523023, LOC509113, ENSBTAG00000000658, MAF1, SHARPIN, CYC1, GPAA1, EXOSC4, FOXH1, CPSF1, ENSBTAG00000044406
rs109421300	ARS-BFGL-NGS-4939	14	443936	3.91e-92	0.1297	0.005488	4	N	DGAT1	146	RECQL4, ENSBTAG00000007753, CYHR1, ENSBTAG00000007752, TONSL, VPS28, ADCK5, GPR172A, FBXL6, LOC789629, DGAT1, HSF1, BOP1, SCXA, HEATR7A, LOC523023, LOC509113, ENSBTAG00000000658, MAF1, SHARPIN, CYC1, GPAA1, EXOSC4, FOXH1, CPSF1, ENSBTAG00000044406
rs41256919	Hapmap52798-ss46526455	14	565310	2.8e-27	0.07153	0.005962	4	N	MAF1	0	RECQL4, ENSBTAG00000007753, CYHR1, ENSBTAG00000007752, TONSL, VPS28, ADCK5, GPR172A, FBXL6, LOC789629, DGAT1, HSF1, BOP1, SCXA, HEATR7A, LOC523023, LOC509113, ENSBTAG00000000658, MAF1, SHARPIN, CYC1, GPAA1, EXOSC4, FOXH1, CPSF1, ENSBTAG00000044406
rs110339989	ARS-BFGL-NGS-71749	14	596340	1.17e-05	-0.05219	0.009278	1	N	OPLAH	3238	RECQL4, ENSBTAG00000007753, CYHR1, ENSBTAG00000007752, TONSL, VPS28, ADCK5, GPR172A, FBXL6, LOC789629, DGAT1, HSF1, BOP1, SCXA, HEATR7A, LOC523023, LOC509113, ENSBTAG00000000658, MAF1, SHARPIN, CYC1, GPAA1, EXOSC4, FOXH1, CPSF1, ENSBTAG00000044406
rs109350371	ARS-BFGL-NGS-107379	14	679601	1.12e-42	0.09216	0.006056	4	N	ENSBTAG00000011922	459
rs110892754	ARS-BFGL-NGS-18365	14	741868	8.42e-20	0.06851	0.006749	3	N	ENSBTAG00000011922	29194
rs110749653	Hapmap30922-BTC-002021	14	763332	5.91e-16	0.06322	0.006933	3	N	ENSBTAG00000008079	10623
rs41602530	UA-IFASA-8997	14	812104	4.4e-09	-0.06004	0.008654	4	N	ENSBTAG00000008421	0	ENSBTAG00000008421
rs109742607	Hapmap25384-BTC-001997	14	835055	2.89e-25	-0.06856	0.005952	4	N	ENSBTAG00000034699	0	ENSBTAG00000034699, FAM83H, MAPK15
rs110323635	Hapmap24715-BTC-001973	14	856890	2.33e-24	0.068	0.00602	4	N	MAPK15	0	ENSBTAG00000034699, FAM83H, MAPK15
rs41627764	BTA-35941-no-rs	14	894253	3.5e-23	0.06732	0.006125	4	N	MAPK15	0	MAPK15, TSTA3, PYCRL, EEF1D, NAPRT1, ENSBTAG00000034613, GSDMD
rs109661298	ARS-BFGL-NGS-101653	14	931163	4.8e-10	0.05674	0.007807	3	N	EEF1D	0	MAPK15, TSTA3, PYCRL, EEF1D, NAPRT1, ENSBTAG00000034613, GSDMD
rs109617015	ARS-BFGL-NGS-26520	14	996983	3.15e-18	0.06236	0.006401	4	N	ENSBTAG00000021472	20343	MAPK15, TSTA3, PYCRL, EEF1D, NAPRT1, ENSBTAG00000034613, GSDMD
rs41629750	UA-IFASA-6878	14	1044040	1.41e-23	0.06639	0.005984	4	N	ENSBTAG00000000312	15663
rs109476486	ARS-BFGL-NGS-22866	14	1131951	3.43e-17	0.0577	0.006095	3	N	LYPD2	2652
rs110237430	Hapmap29888-BTC-003509	14	1154381	1.36e-14	0.05349	0.00613	4	N	ENSBTAG00000034498	979
rs110174651	ARS-BFGL-NGS-103064	14	1193335	9.28e-16	0.05482	0.00605	4	N	ENSBTAG00000000158	298	ENSBTAG00000000158, ENSBTAG00000004596, ENSBTAG00000039098, ENSBTAG00000038482, ENSBTAG00000037824, GML
rs109476905	ARS-BFGL-NGS-3122	14	1264232	3.11e-06	-0.03713	0.00633	2	N	GML	0	ENSBTAG00000000158, ENSBTAG00000004596, ENSBTAG00000039098, ENSBTAG00000038482, ENSBTAG00000037824, GML
rs110727998	Hapmap25486-BTC-072553	14	1285036	4.05e-12	-0.05998	0.007538	4	N	GML	0	ENSBTAG00000000158, ENSBTAG00000004596, ENSBTAG00000039098, ENSBTAG00000038482, ENSBTAG00000037824, GML
rs109958270	ARS-BFGL-NGS-41248	14	1408572	7.12e-12	0.0565	0.007173	4	N	LY6E	19267
rs110060785	Hapmap30646-BTC-002054	14	1461084	1.05e-13	-0.05386	0.00637	3	N	LY6H	9639	GLI4, ENSBTAG00000044200
rs110199901	Hapmap30086-BTC-002066	14	1490177	5.98e-20	-0.06233	0.006115	5	N	ENSBTAG00000044200	0	GLI4, ENSBTAG00000044200
rs109529219	Hapmap30374-BTC-002159	14	1546590	1.64e-25	-0.06892	0.00595	4	N	ENSBTAG00000044200	0	RHPN1, ENSBTAG00000044200
rs109175191	ARS-BFGL-NGS-96957	14	1628545	4.03e-05	0.04348	0.008089	1	N	ENSBTAG00000044200	31259	ENSBTAG00000015985
rs109289626	ARS-BFGL-NGS-10284	14	1733307	0.0013199	-0.03563	0.007697	2	N	ENSBTAG00000044200	136021	ENSBTAG00000015985
rs110411273	ARS-BFGL-NGS-74378	14	1889209	1.12e-25	-0.07513	0.00646	4	N	ENSBTAG00000015985	136	ENSBTAG00000015985
rs110424520	ARS-BFGL-NGS-117542	14	1913107	5.45e-13	-0.06201	0.007537	4	N	ENSBTAG00000015985	24034	ENSBTAG00000008597
rs109140305	Hapmap30730-BTC-064822	14	2048883	3.04e-05	-0.0579	0.01066	3	N	DENND3	1785
rs55617182	UA-IFASA-7076	14	2086761	2.19e-05	-0.03679	0.006694	2	N	DENND3	39663
rs109670279	ARS-BFGL-NGS-33248	14	2130911	8.57e-11	0.0491	0.006527	4	N	PTK2	0	PTK2
rs41624797	UA-IFASA-9288	14	2201869	1.92e-29	-0.08487	0.006786	4	N	PTK2	0	PTK2
rs109131748	Hapmap24777-BTC-064977	14	2261622	3.97e-13	0.0568	0.006865	4	N	PTK2	0	PTK2
rs110185345	Hapmap32970-BTC-064990	14	2288509	5.76e-17	0.05706	0.006071	4	N	PTK2	0	PTK2
rs110251237	Hapmap24986-BTC-065021	14	2313594	5.76e-17	0.05706	0.006071	4	N	PTK2	4821	PTK2
rs109948273	ARS-BFGL-NGS-22111	14	2347218	7.24e-12	0.05659	0.007189	4	N	EIF2C2	25803	PTK2
rs41576704	UA-IFASA-7269	14	2370255	1.43e-11	0.05582	0.007177	4	N	EIF2C2	2766	PTK2
rs108980964	Hapmap26072-BTC-065132	14	2391825	9.33e-13	0.05388	0.006607	3	N	EIF2C2	0	EIF2C2
rs110670581	Hapmap26527-BTC-005059	14	2418618	9.49e-07	0.03887	0.006397	2	N	CHRAC1	5906	EIF2C2
rs109807697	ARS-BFGL-NGS-113575	14	2484498	6.83e-12	0.04977	0.006312	4	N	TRAPPC9	0	TRAPPC9, ENSBTAG00000045371
rs109248069	ARS-BFGL-NGS-118081	14	2511264	1.87e-14	-0.05447	0.006273	4	N	TRAPPC9	0	TRAPPC9, ENSBTAG00000045371
rs111018678	ARS-BFGL-NGS-56327	14	2580413	1.61e-27	0.0761	0.006309	4	N	TRAPPC9	0	TRAPPC9, ENSBTAG00000045371
rs110017379	ARS-BFGL-NGS-100480	14	2607582	4.69e-30	0.07619	0.006021	4	N	TRAPPC9	0	TRAPPC9
rs55617160	UA-IFASA-5306	14	2711614	4.44e-28	-0.08183	0.006709	4	N	TRAPPC9	0	TRAPPC9
rs110853426	ARS-BFGL-NGS-103321	14	2785212	0.000375591	0.03422	0.006966	1	N	TRAPPC9	0	TRAPPC9
rs110805364	Hapmap27703-BTC-053907	14	2826072	1.96e-13	0.05544	0.006622	3	N	TRAPPC9	0	TRAPPC9
rs111011634	ARS-BFGL-NGS-84713	14	2849482	0.00896847	0.04469	0.01073	1	N	TRAPPC9	0	TRAPPC9
rs111005924	Hapmap29889-BTC-004295	14	2894545	0.032037	0.02623	0.006913	1	N	ENSBTAG00000039193	17154	ENSBTAG00000039193
rs110371103	Hapmap22783-BTC-068255	14	2989274	1.84e-05	0.03482	0.006294	2	N	ENSBTAG00000039193	75933	ENSBTAG00000039193
rs110143087	Hapmap22692-BTC-068210	14	3018725	6.66e-25	-0.07698	0.006736	4	N	ENSBTAG00000039193	105384	ENSBTAG00000039193
rs110891564	ARS-BFGL-NGS-110993	14	3059044	2.27e-09	-0.0463	0.006576	3	N	ENSBTAG00000039193	145703
rs109225594	Hapmap23302-BTC-052123	14	3099634	4.13e-22	-0.07061	0.006583	4	N	ENSBTAG00000024074	166477
rs109230014	Hapmap25217-BTC-067767	14	3189311	2.35e-11	-0.04852	0.006297	3	N	ENSBTAG00000024074	76800
rs41579243	UA-IFASA-6329	14	3465238	2.47e-14	0.05758	0.00666	4	N	COL22A1	58431
rs109610449	ARS-BFGL-NGS-56339	14	3498808	8.19e-08	-0.04178	0.006442	3	N	COL22A1	24861
rs109392458	ARS-BFGL-NGS-42708	14	3567160	1.22e-05	-0.03673	0.006541	2	N	COL22A1	0	COL22A1
rs110351374	ARS-BFGL-NGS-3571	14	3587017	8.94e-24	0.06744	0.00605	4	N	COL22A1	0	COL22A1
rs41629702	UA-IFASA-8927	14	3640095	2.16e-06	0.0395	0.006658	2	N	COL22A1	0	COL22A1
rs109355809	ARS-BFGL-NGS-78318	14	3697972	0.0114303	0.0274	0.006688	1	N	COL22A1	0	COL22A1
rs110622450	ARS-BFGL-NGS-110563	14	3799229	1.97e-16	0.05674	0.006133	4	N	COL22A1	84681
rs109118650	Hapmap32262-BTC-066621	14	3834070	1.81e-07	0.04445	0.006992	2	N	LOC618755	67318
rs110501942	ARS-BFGL-NGS-115947	14	3865963	8.09e-23	0.06554	0.006013	4	N	LOC618755	35425
rs109402117	Hapmap30091-BTC-005211	14	3940999	1.53e-05	0.03725	0.006685	2	N	LOC618755	0	LOC618755
rs109957444	ARS-BFGL-BAC-24839	14	3993201	5.48e-07	-0.04049	0.00656	2	N	LOC618755	0	LOC618755
rs109099963	ARS-BFGL-NGS-114178	14	4013540	0.0140884	-0.03421	0.008469	1	N	LOC618755	0	LOC618755
rs110236070	ARS-BFGL-BAC-24804	14	4157676	1.85e-15	-0.0606	0.006752	4	N	LOC618755	107044
rs108971409	Hapmap23454-BTC-046932	14	4182817	6.81e-19	0.06957	0.007015	4	N	LOC618755	132185
rs109547186	ARS-BFGL-BAC-18703	14	4255367	0.000522713	-0.03501	0.007242	1	N	LOC618755	204735
rs41657812	Hapmap51646-BTA-86764	14	4302230	1.17e-10	0.04761	0.00637	4	N	LOC618755	251598
rs41666381	UA-IFASA-9107	14	4356231	0.000362253	0.03139	0.006378	1	N	LOC618755	305599
rs42304889	Hapmap30451-BTC-056740	14	4441640	0.00268881	0.04393	0.009842	2	N	LOC618755	391008
rs111022074	Hapmap26591-BTC-056596	14	4477035	0.000194711	0.03521	0.006955	2	N	LOC618755	426403
rs111016055	ARS-BFGL-BAC-10345	14	4497877	9.33e-07	0.03846	0.006324	3	N	LOC618755	447245
rs42310935	Hapmap23618-BTC-056528	14	4518665	0.000274179	-0.03296	0.006617	1	N	LOC618755	468033
rs110502094	Hapmap30988-BTC-056315	14	4693900	1.35e-10	-0.0543	0.007287	3	N	LOC618755	643268
rs110679046	ARS-BFGL-NGS-43719	14	4781193	1.61e-05	-0.03657	0.00658	3	N	LOC618755	730561
rs109272756	Hapmap23915-BTC-050343	14	4823348	8.04e-06	0.03562	0.006254	3	N	LOC618755	772716
rs29011056	UA-IFASA-4560	14	4922756	2.7e-10	0.04712	0.006409	2	N	ENSBTAG00000045100	728073
rs109643017	ARS-BFGL-NGS-112858	14	4956374	5.64e-15	0.06482	0.007335	4	N	ENSBTAG00000045100	694455
rs42216903	ARS-BFGL-BAC-1212	14	5010063	0.0411938	-0.02824	0.007619	1	N	ENSBTAG00000045100	640766
rs42217622	Hapmap24177-BTC-049968	14	5039058	0.00129994	-0.02973	0.006413	2	N	ENSBTAG00000045100	611771
rs41594425	Hapmap51078-BTA-87682	14	5064062	0.0311728	0.02416	0.006349	1	N	ENSBTAG00000045100	586767
rs109343046	ARS-BFGL-NGS-55227	14	5085415	5.91e-14	-0.06263	0.007342	4	N	ENSBTAG00000045100	565414
rs42215930	ARS-BFGL-NGS-113706	14	5117433	2.08e-11	-0.04906	0.006351	4	N	ENSBTAG00000045100	533396
rs42215845	Hapmap32236-BTC-049785	14	5139497	3.93e-13	0.05193	0.006273	4	N	ENSBTAG00000045100	511332
rs109522510	Hapmap31941-BTC-049764	14	5163494	0.0013199	-0.03309	0.007148	1	N	ENSBTAG00000045100	487335
rs42214935	Hapmap26023-BTC-049737	14	5196948	0.037457	0.02455	0.006562	1	N	ENSBTAG00000045100	453881
rs110718625	UA-IFASA-6228	14	5204595	1.61e-12	0.05426	0.006714	3	N	ENSBTAG00000045100	446234
rs110057993	ARS-BFGL-NGS-110894	14	5282437	4.37e-13	-0.05297	0.006414	3	N	ENSBTAG00000045100	368392
rs42213176	Hapmap27091-BTC-048823	14	5356987	0.00488288	-0.02794	0.006469	1	N	ENSBTAG00000045100	293842
rs42211697	ARS-BFGL-NGS-115374	14	5425710	0.00250917	0.02785	0.006216	1	N	ENSBTAG00000045100	225119
rs108995214	Hapmap32234-BTC-048199	14	5640337	8.8e-11	-0.05021	0.00668	3	N	ENSBTAG00000045100	10492	ENSBTAG00000045100
rs42217901	Hapmap26283-BTC-048098	14	5696728	9.19e-09	0.04306	0.006309	3	N	ENSBTAG00000040009	19249
rs109436130	UA-IFASA-6647	14	5808643	2.22e-07	-0.04293	0.006791	2	N	KHDRBS3	0	KHDRBS3
rs110545496	Hapmap32948-BTC-047992	14	5839289	7.18e-06	-0.03807	0.006658	1	N	KHDRBS3	0	KHDRBS3
rs110856800	ARS-BFGL-NGS-102953	14	5867265	1.96e-13	-0.05432	0.00649	4	N	KHDRBS3	0	KHDRBS3
rs109176086	ARS-BFGL-BAC-12761	14	5890751	0.0398659	0.03017	0.008118	1	N	KHDRBS3	0	KHDRBS3
rs109062857	Hapmap24756-BTC-047876	14	5915294	0.00506156	0.02692	0.006247	1	N	KHDRBS3	6613
rs109856728	Hapmap25716-BTC-047850	14	5937549	0.0210384	0.02669	0.006796	1	N	KHDRBS3	28868
rs109304531	ARS-BFGL-NGS-73096	14	6214125	0.00041152	-0.0323	0.00661	2	N	ENSBTAG00000029987	259397
rs109604383	Hapmap22779-BTC-061888	14	6847769	0.00117306	-0.03037	0.006518	1	N	ZFAT	149907
rs109500445	ARS-BFGL-NGS-85289	14	7062936	0.00675172	0.02926	0.006903	2	N	ST3GAL1	309510
rs110923433	Hapmap22724-BTC-001541	14	7134176	0.000225331	0.03166	0.006297	2	N	ST3GAL1	238270
rs109667881	ARS-BFGL-NGS-76248	14	7282732	0.0337959	-0.02527	0.006691	1	N	ST3GAL1	89714
rs109461287	UA-IFASA-7476	14	7330262	0.000225331	0.03334	0.00663	2	N	ST3GAL1	42184
rs109501455	ARS-BFGL-NGS-29470	14	7353501	1.61e-05	-0.03987	0.007172	2	N	ST3GAL1	18945
rs108979436	ARS-BFGL-NGS-84397	14	7386659	0.000680869	0.032	0.006697	1	N	ST3GAL1	0	ST3GAL1
rs110930361	ARS-BFGL-NGS-110918	14	7408579	0.0427075	0.02383	0.006452	1	N	ST3GAL1	20985	ST3GAL1
rs41632201	UA-IFASA-5474	14	7587795	4.99e-05	0.03933	0.007377	2	N	ENSBTAG00000000707	1029
rs110689856	ARS-BFGL-NGS-112271	14	7731016	0.00031059	-0.03201	0.006461	2	N	SLA	0	TG, SLA
rs41633631	Hapmap41241-BTA-35529	14	7751464	4.5e-05	-0.03504	0.006546	2	N	SLA	0	TG, SLA
rs109087490	ARS-BFGL-BAC-18370	14	7812531	0.000178546	0.03988	0.007848	3	N	TG	0	TG, SLA
rs41580467	UA-IFASA-7842	14	7857978	0.0065551	-0.02818	0.006635	1	N	TG	0	TG, SLA
rs110835905	ARS-BFGL-BAC-20850	14	7928145	0.0067681	0.02977	0.007027	2	N	ENSBTAG00000007822	3180	PHF20L1
rs109937736	Hapmap30097-BTC-007678	14	7969430	3.52e-05	-0.03792	0.007019	3	N	PHF20L1	0	PHF20L1
rs109383111	Hapmap31564-BTC-007633	14	7998737	0.00983613	0.02845	0.006876	3	N	PHF20L1	8255	PHF20L1
rs41632874	UA-IFASA-5356	14	8132748	0.000417675	-0.03095	0.00634	3	N	LRRC6	12613	LRRC6
rs110188741	ARS-BFGL-BAC-2036	14	8296535	0.0198263	-0.0454	0.0115	1	N	KCNQ3	133440
rs110424573	Hapmap22733-BTC-058037	14	8376618	0.0255197	0.02948	0.00761	1	N	KCNQ3	53357
rs110981704	ARS-BFGL-NGS-41494	14	8508158	0.0105801	-0.02772	0.006731	1	N	ENSBTAG00000034196	0	ENSBTAG00000034196, ENSBTAG00000007736, EFR3A
rs109929438	Hapmap30653-BTC-008335	14	8543257	0.0296328	0.0286	0.007477	2	N	ENSBTAG00000007736	0	ENSBTAG00000034196, ENSBTAG00000007736, EFR3A
rs110227558	ARS-BFGL-BAC-20176	14	8564270	0.000272846	0.03742	0.007508	3	N	EFR3A	0	ENSBTAG00000034196, ENSBTAG00000007736, EFR3A
rs109418348	Hapmap24065-BTC-072634	14	8629154	0.00113747	0.03561	0.007629	2	N	EFR3A	0	EFR3A
rs109788418	ARS-BFGL-BAC-20261	14	8656677	0.000107274	-0.03455	0.006667	1	N	EFR3A	7271	EFR3A
rs110363517	Hapmap30986-BTC-056068	14	8731324	0.0435666	0.02475	0.006715	2	N	EFR3A	81918
rs109073971	Hapmap26301-BTC-055949	14	8772917	0.00240088	-0.03071	0.006837	2	N	EFR3A	123511
rs110108948	Hapmap26890-BTC-057492	14	8875203	0.00929513	-0.02997	0.007213	1	N	EFR3A	225797
rs110133693	Hapmap26061-BTC-063438	14	8932907	0.000233482	0.03204	0.006384	2	N	ENSBTAG00000003838	234964
rs41627733	Hapmap24111-BTC-009033	14	9098068	2.36e-06	0.04007	0.006774	2	N	ENSBTAG00000003838	69803
rs110269889	ARS-BFGL-NGS-103730	14	9417412	0.00452305	-0.04993	0.01151	1	N	ADCY8	0	ADCY8, FTSJ1
rs108992052	Hapmap29763-BTC-009422	14	9471073	0.000393735	0.03648	0.007449	1	N	FTSJ1	33195	ADCY8, FTSJ1
rs109890726	Hapmap27677-BTC-009441	14	9498495	0.0002604	-0.03672	0.007351	1	N	FTSJ1	60617	ADCY8, FTSJ1
rs29015157	Hapmap53853-rs29015157	14	9670933	0.00376816	-0.02979	0.006798	1	N	ASAP1	55501	ASAP1
rs109698446	Hapmap23304-BTC-069412	14	10768340	0.042832	-0.02371	0.006423	3	N	ENSBTAG00000045200	403460
rs41614632	UA-IFASA-6621	14	10875942	0.0119345	-0.02571	0.006296	4	N	ENSBTAG00000045200	295858
rs41722703	BTB-00553789	14	16292434	0.0293533	0.0528	0.01379	1	N	DERL1	0	WDR67, DERL1, ENSBTAG00000044822, ENSBTAG00000044609
rs41574046	UA-IFASA-6870	14	61430523	0.00894943	0.02606	0.006252	3	N	ENSBTAG00000008054	52721
rs41769311	BTB-00604223	15	50801967	0.0226067	0.04342	0.01111	3	Y	ENSBTAG00000008432	0	LOC618173, ENSBTAG00000013111, ENSBTAG00000013109, RHOG, PGAP2, ENSBTAG00000008432
rs110249976	ARS-BFGL-NGS-107234	15	51890940	0.020445	0.0412	0.01046	3	Y	FCHSD2	0	ARAP1, STARD10, ATG16L2, FCHSD2, ENSBTAG00000044515
rs110428369	ARS-BFGL-NGS-4613	15	52938751	0.0314446	-0.04055	0.01067	3	Y	PAAF1	0	ENSBTAG00000042782, ENSBTAG00000042173, PLEKHB1, RAB6A, MRPL48, PAAF1
rs110443203	ARS-BFGL-BAC-18822	15	63110842	0.029338	-0.02304	0.006015	1	N	PRRG4	574
rs109943680	ARS-BFGL-NGS-112422	15	63655395	0.029046	0.02477	0.00646	1	Y	HIPK3	0	HIPK3, ENSBTAG00000027578, ENSBTAG00000043706
rs41625414	BTA-26576-no-rs	16	63963604	0.0235393	0.02476	0.006354	1	Y	SWT1	0	SWT1
rs29021711	Hapmap54629-rs29021711	19	42444396	0.00210482	-0.03129	0.006914	3	N	KRT40	0	KRT40
rs109751693	ARS-BFGL-NGS-28504	19	45193820	0.0141539	-0.0259	0.006416	3	N	MPP2	0	HDAC5, MPP2, PPY, NAGS, TMEM101, LSM12, G6PC3, C19H17orf53, ASB16, TMUB2, ATXN7L3, UBTF, SLC4A1
rs110447390	ARS-BFGL-NGS-113106	19	45220839	0.0482285	-0.02338	0.006402	1	N	PPY	5222	HDAC5, MPP2, PPY, NAGS, TMEM101, LSM12, G6PC3, C19H17orf53, ASB16, TMUB2, ATXN7L3, UBTF, SLC4A1
rs41916457	ARS-BFGL-NGS-24479	19	45901285	0.0310206	0.0247	0.006485	1	N	ENSBTAG00000005696	5209	ADAM11
rs109158773	ARS-BFGL-NGS-113693	19	45926259	0.0323583	-0.02486	0.006561	2	N	ADAM11	0	ADAM11
rs41915550	ARS-BFGL-NGS-73579	19	45968467	0.0498751	0.0309	0.00849	1	N	GJC1	0	ENSBTAG00000044884, GJC1, HIGD1B, EFTUD2, CCDC103
rs29013561	Hapmap54297-rs29013561	19	55171759	0.0346093	0.02412	0.006399	2	N	CYTH1	1684	ENSBTAG00000044681, TIMP2, USP36, CYTH1, ENSBTAG00000000920, ENSBTAG00000045449
rs41638349	Hapmap50711-BTA-49985	20	21019645	0.0171393	0.04227	0.0106	1	N	ENSBTAG00000036375	67192
rs41596520	BTA-80343-no-rs	20	26080256	0.037395	-0.02862	0.007645	1	N	LOC783202	2471
rs41257711	ARS-BFGL-BAC-36217	20	29212242	0.037395	0.04398	0.01175	3	N	ISL1	294678
rs42274765	BTB-01122716	20	31177838	0.0029223	-0.02992	0.006736	2	N	ENSBTAG00000043948	0	ENSBTAG00000043948
rs110599734	ARS-BFGL-NGS-16297	20	31885678	0.0096159	-0.02981	0.007191	2	N	MRPS30	70719	MRPS30
rs41567173	BTA-103550-no-rs	20	32979501	0.0117334	0.03138	0.007674	4	N	ENSBTAG00000033187	76202	ENSBTAG00000033187, NNT
rs29022980	Hapmap59121-rs29022980	20	33014016	0.0125347	0.03205	0.007874	4	N	ENSBTAG00000033187	41687	ENSBTAG00000033187, NNT
rs29018641	Hapmap54258-rs29018641	20	33078507	0.0287035	-0.03081	0.008026	3	N	NNT	19372	ENSBTAG00000033187, NNT
rs110482506	ARS-BFGL-NGS-118998	20	34036833	1.41e-06	-0.04219	0.007023	4	N	GHR	0	GHR
rs41575076	Hapmap39811-BTA-122745	20	35432864	0.000821157	0.03323	0.007014	3	N	C6	16632	C6, HEATR7B2
rs110772002	ARS-BFGL-NGS-26909	20	35670697	0.00291356	0.03838	0.008636	3	N	C7	0	C7
rs41597911	BTA-21950-no-rs	20	35969421	1.11e-05	-0.05986	0.01062	3	N	PTGER4	42911	TTC33, PTGER4
rs29013720	Hapmap54938-rs29013720	20	36394403	0.00227764	-0.03184	0.007065	3	N	PTGER4	467893
rs41640156	BTA-50400-no-rs	20	36691323	0.00452305	0.03086	0.007112	2	N	ENSBTAG00000043592	378621
rs42934234	Hapmap26466-BTA-160199	20	36746234	0.0153785	-0.02769	0.006896	2	N	ENSBTAG00000043592	323710
rs41257066	Hapmap52690-ss46526609	20	38201199	0.00239082	-0.03378	0.007516	3	N	LIFR	6529
rs41581047	BTA-50420-no-rs	20	38296151	0.0455934	0.02674	0.007288	2	N	EGFLAM	0	EGFLAM
rs43021487	BTB-01912756	20	38380886	0.0245341	0.0288	0.007413	2	N	EGFLAM	0	EGFLAM
rs109679319	ARS-BFGL-NGS-13317	20	38519151	0.00862043	-0.03416	0.008174	2	N	EGFLAM	112392
rs109649115	ARS-BFGL-NGS-11884	20	38539643	1.87e-05	0.05022	0.009086	3	N	EGFLAM	132884
rs109181046	ARS-BFGL-NGS-22355	20	38899764	2.62e-05	0.06215	0.01138	3	N	ENSBTAG00000005176	17847	WDR70, ENSBTAG00000042084, ENSBTAG00000039961, ENSBTAG00000005176
rs41946519	BTB-00782061	20	39178990	0.0171762	-0.02617	0.006566	3	N	WDR70	0	WDR70, NUP155, ENSBTAG00000045286
rs41942492	BTB-00782435	20	39485918	0.000380887	-0.03909	0.007965	4	N	NIPBL	0	NIPBL
rs29018751	BTA-13793-rs29018751	20	39518858	0.000200654	-0.04072	0.008056	3	N	NIPBL	0	NIPBL
rs41581087	BTA-50529-no-rs	20	39556494	0.0455934	-0.02846	0.007755	1	N	NIPBL	0	NIPBL
rs42954630	BTB-01842107	20	39601104	0.000107136	0.04172	0.008047	3	N	NIPBL	0	NIPBL
rs29021190	Hapmap53888-rs29021190	20	39639412	0.00297669	0.03225	0.00727	4	N	NIPBL	18739	NIPBL
rs41941124	INRA-620	20	39666749	0.0180413	0.03094	0.007789	3	N	NIPBL	46076
rs41943459	BTB-00781699	20	40005086	0.0383405	0.02686	0.007199	2	N	SLC1A3	97370
rs41591215	BTA-92644-no-rs	20	41217333	0.0016234	-0.03673	0.008014	2	N	PRLR	30716	PRLR
rs42321620	BTB-01163430	20	41404231	0.0427075	-0.03366	0.009112	3	N	PRLR	0	PRLR
rs110831573	ARS-BFGL-NGS-73590	20	42196932	0.0300944	0.02662	0.006969	3	N	C1QTNF3	0	C1QTNF3, AMACR, ENSBTAG00000043322
rs110877717	Hapmap28978-BTA-149870	20	46727897	0.0426205	-0.02806	0.007591	2	N	ENSBTAG00000040572	264231
rs41641086	Hapmap50991-BTA-50645	20	46950315	0.0438931	0.0265	0.007196	2	N	ENSBTAG00000040572	41813	ENSBTAG00000040572
rs41641803	Hapmap44602-BTA-50865	20	60424135	0.0392469	0.02925	0.007857	2	N	ENSBTAG00000013565	69467
rs41640726	BTA-51988-no-rs	21	26069503	0.0496368	-0.0245	0.006727	1	Y	ARNT2	14133
rs41588788	Hapmap42268-BTA-60619	25	8334560	0.0314358	-0.0254	0.006681	1	Y	ENSBTAG00000028105	39858	ENSBTAG00000028105
rs109410006	ARS-BFGL-NGS-29143	25	37860875	0.0383405	0.02924	0.007839	1	Y	ACHE	14217	MUC12, ACHE, UFSP1, SRRT, TRIP6, SLC12A9
rs41616638	BTA-107261-no-rs	26	28858921	0.0323077	-0.02566	0.006769	2	N	ENSBTAG00000044306	187303
rs109179573	ARS-BFGL-NGS-106765	28	32661877	0.0366574	-0.02751	0.007332	1	Y	KCNMA1	258262

## Sheet: Protein Percentage Sires SSR
rs	SNP_Name	Chromsome	Position	Q value	SNP Effect (kg)	Standard Error	Significantly Associated Traits	Outside Known QTL Region	Nearest Gene	Distance to Nearest Gene (bp)	Genes in Haplotype Block
rs109117962	ARS-BFGL-NGS-22321	1	154551516	0.0220669	0.01456	0.003717	2	N	ENSBTAG00000043221	29989
rs109438781	ARS-BFGL-NGS-3374	3	14779898	0.0121534	-0.01972	0.004814	1	N	ENSBTAG00000008649	375353
rs110949429	ARS-BFGL-NGS-40956	3	93770581	0.0176398	-0.01465	0.003668	2	N	MYSM1	31499	TACSTD2
rs41653992	Hapmap45628-BTA-72755	4	28072054	0.0373777	-0.01354	0.003626	1	N	ENSBTAG00000044780	110145	ENSBTAG00000044780
rs41611296	BTA-111865-no-rs	5	97515555	0.0182038	-0.01546	0.003883	3	Y	PLEKHA5	126949	PLEKHA5
rs41623243	BTA-15558-no-rs	5	98414334	0.0059211	-0.01591	0.003689	1	Y	ENSBTAG00000020715	0	ENSBTAG00000020715
rs41653750	BTA-76626-no-rs	6	71909863	0.0458638	0.01415	0.003879	1	N	ENSBTAG00000004082	93394	ENSBTAG00000004082
rs109874434	ARS-BFGL-NGS-109884	6	72299969	0.0176398	-0.01624	0.004065	1	N	PDGFRA	0	CHIC2, PDGFRA
rs110544210	Hapmap33128-BTC-041916	6	72346412	0.0392879	-0.01577	0.004248	1	N	PDGFRA	3004	CHIC2, PDGFRA
rs109709749	ARS-BFGL-NGS-38827	6	72401391	0.0454981	-0.01536	0.004203	1	N	ENSBTAG00000043219	51075	ENSBTAG00000043219, KIT, ENSBTAG00000042948
rs110155861	Hapmap27692-BTC-042876	6	72445235	0.0454981	-0.01536	0.004203	1	N	ENSBTAG00000043219	7231	ENSBTAG00000043219, KIT, ENSBTAG00000042948
rs109896495	ARS-BFGL-NGS-119539	6	73412899	0.0144725	-0.01495	0.003691	1	N	TMEM165	7183	SRD5A3, TMEM165, PDCL2, ENSBTAG00000044161, ENSBTAG00000044044
rs110506607	ARS-BFGL-NGS-17026	6	74633646	0.0394636	0.01238	0.003337	1	N	ENSBTAG00000042899	12520	ENSBTAG00000042899
rs43469693	BTB-00263615	6	75120885	0.0114737	0.01635	0.003968	1	N	IGFBP7	0	IGFBP7
rs41598879	Hapmap27469-BTA-25176	6	78714963	0.0295672	0.01912	0.005006	1	N	ENSBTAG00000043492	635320
rs41662716	Hapmap43389-BTA-87911	6	78754038	0.0121534	-0.01707	0.004167	1	N	ENSBTAG00000043492	674395
rs41605207	BTA-76097-no-rs	6	80630673	0.0425949	-0.01565	0.004251	1	N	LPHN3	0	LPHN3
rs43469271	BTB-00264506	6	81185309	0.0188991	-0.01667	0.004205	1	N	LPHN3	506877
rs42895750	BTB-01788388	6	82226494	0.00793045	0.01518	0.003598	2	N	ENSBTAG00000024445	629534
rs29025335	Hapmap56688-rs29025335	6	83365546	0.00321304	-0.02069	0.004615	1	N	TECRL	113726	TECRL
rs110811546	Hapmap26856-BTC-043085	6	84432985	0.0290844	0.02149	0.005612	1	N	ENSBTAG00000009438	209853
rs29017739	Hapmap52686-rs29017739	6	85040979	0.000507924	-0.02158	0.004344	2	N	CENPC1	813595
rs29012417	UA-IFASA-2111	6	85289127	0.000442238	-0.01988	0.003977	2	N	CENPC1	565447
rs110239739	ARS-BFGL-NGS-27958	6	85640057	0.0117832	-0.01668	0.004056	1	N	CENPC1	214517
rs41622834	BTA-121763-no-rs	6	85918972	0.0455243	0.01332	0.003648	1	N	CENPC1	0	CENPC1
rs41588957	BTA-77077-no-rs	6	86467725	0.00537343	-0.01712	0.003942	2	N	TMPRSS11F	14118	TMPRSS11F
rs41618641	Hapmap43767-BTA-113302	6	86613446	0.0010313	-0.01851	0.003872	1	N	ENSBTAG00000032358	0	ENSBTAG00000032358
rs110162019	ARS-BFGL-NGS-94898	6	87663733	0.0198399	0.01709	0.004329	1	N	LOC781988	33617	LOC781988, LOC512039, UGT2A3
rs110289032	ARS-BFGL-NGS-86825	6	87879378	0.00378529	-0.01597	0.003598	1	N	UGT2A3	15767	LOC781988, LOC512039, UGT2A3
rs41610991	Hapmap50857-BTA-107920	6	87904281	0.000668942	-0.0178	0.003638	2	N	UGT2A3	0	LOC781988, LOC512039, UGT2A3
rs110063049	Hapmap25708-BTC-043671	6	88263655	0.000949116	0.018	0.003738	1	N	CSN1S1	27918
rs110707460	ARS-BFGL-NGS-112872	6	89212073	0.00711738	-0.01808	0.00425	1	N	DCK	0	ENSBTAG00000016795, GRSF1, MOBKL1A, DCK
rs110527224	ARS-BFGL-NGS-118182	6	89774923	0.00436729	-0.0155	0.003521	1	N	SLC4A4	52333
rs41646333	Hapmap42616-BTA-64032	6	91445585	0.00594808	-0.02766	0.006418	2	N	ALB	15580
rs41646332	BTA-64031-no-rs	6	91553826	0.0425669	0.01324	0.003595	1	N	AFP	44894
rs109976880	ARS-BFGL-NGS-2391	6	92517199	0.0303965	0.01549	0.004066	1	N	AREGB	49826
rs43479067	BTB-00271752	6	97217327	0.00740574	0.01486	0.003506	1	N	PAQR3	131831
rs41653161	BTA-77371-no-rs	6	97277586	0.010113	-0.01488	0.003584	2	N	NAA11	181818
rs41573791	BTA-120650-no-rs	8	26321222	0.000993904	0.01751	0.00365	3	Y	SLC24A2	0	SLC24A2
rs42211964	BTB-01051794	8	27363523	0.0121534	-0.01643	0.004008	2	Y	ADAMTSL1	0	ADAMTSL1
rs43557634	ARS-BFGL-NGS-1040	8	62597297	0.044817	0.01366	0.00373	1	Y	NPR2	15263	NPR2, SPAG8, HINT2, ENSBTAG00000005222, TMEM8B
rs43675909	BTB-00465916	11	30210360	0.0367788	-0.01363	0.003637	1	Y	CRIPT	32410	RHOQ, PIGF, CRIPT
rs41630959	Hapmap38587-BTA-23830	12	51106605	0.0481868	-0.0182	0.005015	1	Y	ENSBTAG00000010680	72810
rs42442683	ARS-BFGL-NGS-116062	13	46323152	0.0334928	-0.01328	0.00352	3	N	ENSBTAG00000037833	35479	ENSBTAG00000044958
rs42442702	BTB-01318142	13	46356414	0.00497656	-0.01551	0.003552	2	N	ENSBTAG00000037833	2217	ADARB2, ENSBTAG00000037833
rs42443041	ARS-BFGL-NGS-57137	13	46389740	0.0369196	-0.01365	0.003645	2	N	ADARB2	0	ADARB2, ENSBTAG00000037833
rs41704329	BTB-00534695	13	52935084	0.041229	0.01466	0.003969	1	N	CPXM1	6561	UBOX5, AVP, OXT, MRPS26, ENSBTAG00000038037, PTPRA, VPS16, FAM113A, ENSBTAG00000021816, C13H20orf141, CPXM1, ENSBTAG00000037757, IDH3B
rs110942493	ARS-BFGL-NGS-30853	13	57750019	0.0454981	0.01387	0.003793	1	N	ENSBTAG00000012109	1237	ENSBTAG00000012109
rs110626984	Hapmap29758-BTC-003619	14	5261	0.00137542	0.01897	0.004028	4	N	ENSBTAG00000016203	8419
rs110571619	Hapmap30927-BTC-009475	14	7028	0.0272383	-0.01669	0.00433	3	N	ENSBTAG00000016203	6652
rs109752439	Hapmap30383-BTC-005848	14	76704	3.62e-05	-0.01965	0.003532	5	N	C14H8orf33	88	C14H8orf33, ZNF34, RPL8, ENSBTAG00000018456, COMMD5, ARHGAP39, ENSBTAG00000045478
rs109146371	ARS-BFGL-NGS-57820	14	236533	1.53e-13	0.03291	0.003751	5	N	RECQL4	0	RECQL4, ENSBTAG00000007753, CYHR1, ENSBTAG00000007752, TONSL, VPS28, ADCK5, GPR172A, FBXL6, LOC789629, DGAT1, HSF1, BOP1, SCXA, HEATR7A, LOC523023, LOC509113, ENSBTAG00000000658, MAF1, SHARPIN, CYC1, GPAA1, EXOSC4, FOXH1, CPSF1, ENSBTAG00000044406
rs109968515	ARS-BFGL-NGS-34135	14	260342	0.00199095	0.01617	0.003506	4	N	ENSBTAG00000007752	0	RECQL4, ENSBTAG00000007753, CYHR1, ENSBTAG00000007752, TONSL, VPS28, ADCK5, GPR172A, FBXL6, LOC789629, DGAT1, HSF1, BOP1, SCXA, HEATR7A, LOC523023, LOC509113, ENSBTAG00000000658, MAF1, SHARPIN, CYC1, GPAA1, EXOSC4, FOXH1, CPSF1, ENSBTAG00000044406
rs17870736	ARS-BFGL-NGS-94706	14	281534	0.0006004	0.01716	0.003486	4	N	VPS28	0	RECQL4, ENSBTAG00000007753, CYHR1, ENSBTAG00000007752, TONSL, VPS28, ADCK5, GPR172A, FBXL6, LOC789629, DGAT1, HSF1, BOP1, SCXA, HEATR7A, LOC523023, LOC509113, ENSBTAG00000000658, MAF1, SHARPIN, CYC1, GPAA1, EXOSC4, FOXH1, CPSF1, ENSBTAG00000044406
rs109421300	ARS-BFGL-NGS-4939	14	443936	7.44e-16	0.0348	0.003669	4	N	DGAT1	146	RECQL4, ENSBTAG00000007753, CYHR1, ENSBTAG00000007752, TONSL, VPS28, ADCK5, GPR172A, FBXL6, LOC789629, DGAT1, HSF1, BOP1, SCXA, HEATR7A, LOC523023, LOC509113, ENSBTAG00000000658, MAF1, SHARPIN, CYC1, GPAA1, EXOSC4, FOXH1, CPSF1, ENSBTAG00000044406
rs41256919	Hapmap52798-ss46526455	14	565310	1.73e-05	0.02004	0.003478	4	N	MAF1	0	RECQL4, ENSBTAG00000007753, CYHR1, ENSBTAG00000007752, TONSL, VPS28, ADCK5, GPR172A, FBXL6, LOC789629, DGAT1, HSF1, BOP1, SCXA, HEATR7A, LOC523023, LOC509113, ENSBTAG00000000658, MAF1, SHARPIN, CYC1, GPAA1, EXOSC4, FOXH1, CPSF1, ENSBTAG00000044406
rs109350371	ARS-BFGL-NGS-107379	14	679601	4.33e-07	0.0237	0.00366	4	N	ENSBTAG00000011922	459
rs110749653	Hapmap30922-BTC-002021	14	763332	0.000664442	0.01932	0.003945	3	N	ENSBTAG00000008079	10623
rs41602530	UA-IFASA-8997	14	812104	0.00551049	-0.02102	0.004851	4	N	ENSBTAG00000008421	0	ENSBTAG00000008421
rs109742607	Hapmap25384-BTC-001997	14	835055	1.77e-05	-0.01984	0.003453	4	N	ENSBTAG00000034699	0	ENSBTAG00000034699, FAM83H, MAPK15
rs110323635	Hapmap24715-BTC-001973	14	856890	3.38e-05	0.01948	0.003487	4	N	MAPK15	0	ENSBTAG00000034699, FAM83H, MAPK15
rs41627764	BTA-35941-no-rs	14	894253	7.95e-05	0.01907	0.003541	4	N	MAPK15	0	MAPK15, TSTA3, PYCRL, EEF1D, NAPRT1, ENSBTAG00000034613, GSDMD
rs109617015	ARS-BFGL-NGS-26520	14	996983	0.00779939	0.01553	0.003676	4	N	ENSBTAG00000021472	20343	MAPK15, TSTA3, PYCRL, EEF1D, NAPRT1, ENSBTAG00000034613, GSDMD
rs41629750	UA-IFASA-6878	14	1044040	2.98e-05	0.01942	0.003459	4	N	ENSBTAG00000000312	15663
rs109476486	ARS-BFGL-NGS-22866	14	1131951	0.00186044	0.01614	0.003484	3	N	LYPD2	2652
rs110237430	Hapmap29888-BTC-003509	14	1154381	0.0026356	0.01582	0.003483	4	N	ENSBTAG00000034498	979
rs110174651	ARS-BFGL-NGS-103064	14	1193335	0.000376048	0.01734	0.003437	4	N	ENSBTAG00000000158	298	ENSBTAG00000000158, ENSBTAG00000004596, ENSBTAG00000039098, ENSBTAG00000038482, ENSBTAG00000037824, GML
rs110727998	Hapmap25486-BTC-072553	14	1285036	0.00711738	-0.01812	0.00426	4	N	GML	0	ENSBTAG00000000158, ENSBTAG00000004596, ENSBTAG00000039098, ENSBTAG00000038482, ENSBTAG00000037824, GML
rs109958270	ARS-BFGL-NGS-41248	14	1408572	0.000587575	0.01991	0.004037	4	N	LY6E	19267
rs110199901	Hapmap30086-BTC-002066	14	1490177	0.00101453	-0.01685	0.003518	5	N	ENSBTAG00000044200	0	GLI4, ENSBTAG00000044200
rs109529219	Hapmap30374-BTC-002159	14	1546590	1.87e-05	-0.01975	0.003456	4	N	ENSBTAG00000044200	0	RHPN1, ENSBTAG00000044200
rs110411273	ARS-BFGL-NGS-74378	14	1889209	1.16e-07	-0.02518	0.003728	4	N	ENSBTAG00000015985	136	ENSBTAG00000015985
rs110424520	ARS-BFGL-NGS-117542	14	1913107	0.00879274	-0.01789	0.00427	4	N	ENSBTAG00000015985	24034	ENSBTAG00000008597
rs109140305	Hapmap30730-BTC-064822	14	2048883	0.0392879	-0.02203	0.005931	3	N	DENND3	1785
rs109670279	ARS-BFGL-NGS-33248	14	2130911	0.000566156	0.01811	0.003664	4	N	PTK2	0	PTK2
rs41624797	UA-IFASA-9288	14	2201869	4.07e-07	-0.02578	0.003962	4	N	PTK2	0	PTK2
rs109131748	Hapmap24777-BTC-064977	14	2261622	1.77e-05	0.02212	0.00386	4	N	PTK2	0	PTK2
rs110185345	Hapmap32970-BTC-064990	14	2288509	4.57e-07	0.02211	0.003431	4	N	PTK2	0	PTK2
rs110251237	Hapmap24986-BTC-065021	14	2313594	4.57e-07	0.02211	0.003431	4	N	PTK2	4821	PTK2
rs109948273	ARS-BFGL-NGS-22111	14	2347218	0.00109409	0.0193	0.00405	4	N	EIF2C2	25803	PTK2
rs41576704	UA-IFASA-7269	14	2370255	0.00186044	0.01873	0.004042	4	N	EIF2C2	2766	PTK2
rs108980964	Hapmap26072-BTC-065132	14	2391825	0.0185778	0.01486	0.003743	3	N	EIF2C2	0	EIF2C2
rs109807697	ARS-BFGL-NGS-113575	14	2484498	0.000141656	0.01866	0.003547	4	N	TRAPPC9	0	TRAPPC9, ENSBTAG00000045371
rs109248069	ARS-BFGL-NGS-118081	14	2511264	1.41e-05	-0.02056	0.003537	4	N	TRAPPC9	0	TRAPPC9, ENSBTAG00000045371
rs111018678	ARS-BFGL-NGS-56327	14	2580413	3.13e-08	0.02555	0.003652	4	N	TRAPPC9	0	TRAPPC9, ENSBTAG00000045371
rs110017379	ARS-BFGL-NGS-100480	14	2607582	3.45e-08	0.02442	0.00351	4	N	TRAPPC9	0	TRAPPC9
rs55617160	UA-IFASA-5306	14	2711614	3e-07	-0.02571	0.003901	4	N	TRAPPC9	0	TRAPPC9
rs110805364	Hapmap27703-BTC-053907	14	2826072	0.0121534	0.0154	0.003757	3	N	TRAPPC9	0	TRAPPC9
rs110143087	Hapmap22692-BTC-068210	14	3018725	1.44e-06	-0.02429	0.003893	4	N	ENSBTAG00000039193	105384	ENSBTAG00000039193
rs110891564	ARS-BFGL-NGS-110993	14	3059044	7.95e-05	-0.01974	0.003668	3	N	ENSBTAG00000039193	145703
rs109225594	Hapmap23302-BTC-052123	14	3099634	1.55e-06	-0.02348	0.003776	4	N	ENSBTAG00000024074	166477
rs41579243	UA-IFASA-6329	14	3465238	7.64e-05	0.02033	0.003763	4	N	COL22A1	58431
rs109610449	ARS-BFGL-NGS-56339	14	3498808	0.00688332	-0.01536	0.0036	3	N	COL22A1	24861
rs110351374	ARS-BFGL-NGS-3571	14	3587017	0.00020199	0.01817	0.003507	4	N	COL22A1	0	COL22A1
rs41629702	UA-IFASA-8927	14	3640095	0.0306319	0.01413	0.003715	2	N	COL22A1	0	COL22A1
rs110622450	ARS-BFGL-NGS-110563	14	3799229	4.17e-05	0.01926	0.003481	4	N	COL22A1	84681
rs110501942	ARS-BFGL-NGS-115947	14	3865963	0.000281441	0.01777	0.003478	4	N	LOC618755	35425
rs110236070	ARS-BFGL-BAC-24804	14	4157676	7.95e-05	-0.02058	0.003827	4	N	LOC618755	107044
rs108971409	Hapmap23454-BTC-046932	14	4182817	7.95e-05	0.02158	0.004011	4	N	LOC618755	132185
rs41657812	Hapmap51646-BTA-86764	14	4302230	0.04716	0.01308	0.003594	4	N	LOC618755	251598
rs111016055	ARS-BFGL-BAC-10345	14	4497877	0.0334928	0.01333	0.003532	3	N	LOC618755	447245
rs110679046	ARS-BFGL-NGS-43719	14	4781193	0.0454981	-0.01339	0.003665	3	N	LOC618755	730561
rs109272756	Hapmap23915-BTC-050343	14	4823348	0.0255803	0.01349	0.003483	3	N	LOC618755	772716
rs109643017	ARS-BFGL-NGS-112858	14	4956374	0.000384077	0.02094	0.00416	4	N	ENSBTAG00000045100	694455
rs109343046	ARS-BFGL-NGS-55227	14	5085415	0.00542193	-0.01808	0.004167	4	N	ENSBTAG00000045100	565414
rs42215930	ARS-BFGL-NGS-113706	14	5117433	0.0281566	-0.01379	0.003588	4	N	ENSBTAG00000045100	533396
rs42215845	Hapmap32236-BTC-049785	14	5139497	0.0286779	0.01365	0.00356	4	N	ENSBTAG00000045100	511332
rs42217901	Hapmap26283-BTC-048098	14	5696728	0.000196356	0.01826	0.003518	3	N	ENSBTAG00000040009	19249
rs110856800	ARS-BFGL-NGS-102953	14	5867265	0.0002212	-0.0189	0.003663	4	N	KHDRBS3	0	KHDRBS3
rs109501455	ARS-BFGL-NGS-29470	14	7353501	0.0182038	-0.01589	0.00399	2	N	ST3GAL1	18945
rs41632201	UA-IFASA-5474	14	7587795	0.00309569	0.01837	0.004088	2	N	ENSBTAG00000000707	1029
rs109087490	ARS-BFGL-BAC-18370	14	7812531	0.0369256	0.01631	0.004358	3	N	TG	0	TG, SLA
rs109937736	Hapmap30097-BTC-007678	14	7969430	0.0426543	-0.01437	0.003905	3	N	PHF20L1	0	PHF20L1
rs109383111	Hapmap31564-BTC-007633	14	7998737	0.0256975	0.0147	0.003798	3	N	PHF20L1	8255	PHF20L1
rs41632874	UA-IFASA-5356	14	8132748	0.021567	-0.01379	0.003514	3	N	LRRC6	12613	LRRC6
rs110227558	ARS-BFGL-BAC-20176	14	8564270	0.0473396	0.01516	0.004168	3	N	EFR3A	0	ENSBTAG00000034196, ENSBTAG00000007736, EFR3A
rs41727149	BTB-00561300	14	26597054	0.0373777	-0.02666	0.007138	1	N	ENSBTAG00000045005	90677	ENSBTAG00000042701
rs41256056	ARS-BFGL-BAC-21163	15	47944374	0.0148423	0.02264	0.005601	1	Y	ENSBTAG00000039773	17872	ENSBTAG00000039056, HBE2, HBG, LOC788610, ENSBTAG00000040185, ENSBTAG00000039773
rs110992200	ARS-BFGL-NGS-32704	15	49077585	0.0144725	0.02291	0.005657	2	Y	ENSBTAG00000038789	0	ENSBTAG00000020033, LOC519071, ENSBTAG00000038448, ENSBTAG00000038973, ENSBTAG00000039458, ENSBTAG00000039134, ENSBTAG00000038789
rs109021757	ARS-BFGL-NGS-38049	15	49842953	0.00497656	0.01814	0.004154	1	Y	TRIM68	0	ENSBTAG00000031935, ENSBTAG00000008236, LOC785036, ENSBTAG00000027637, ENSBTAG00000000233, ENSBTAG00000000232, TRIM68
rs41769311	BTB-00604223	15	50801967	0.0026356	0.02775	0.006115	3	Y	ENSBTAG00000008432	0	LOC618173, ENSBTAG00000013111, ENSBTAG00000013109, RHOG, PGAP2, ENSBTAG00000008432
rs110249976	ARS-BFGL-NGS-107234	15	51890940	0.00506749	0.02512	0.005761	3	Y	FCHSD2	0	ARAP1, STARD10, ATG16L2, FCHSD2, ENSBTAG00000044515
rs110428369	ARS-BFGL-NGS-4613	15	52938751	0.0196904	-0.02327	0.005887	3	Y	PAAF1	0	ENSBTAG00000042782, ENSBTAG00000042173, PLEKHB1, RAB6A, MRPL48, PAAF1
rs41576475	Hapmap50342-BTA-37609	15	72342090	0.0334928	-0.01401	0.003712	1	Y	ENSBTAG00000000487	225520
rs29024090	Hapmap58507-rs29024090	18	30319573	0.00732171	0.02225	0.005244	1	Y	CDH8	738564
rs109686238	ARS-BFGL-NGS-113158	19	13821631	0.0481868	-0.01594	0.004392	1	N	CCL3	431
rs110359025	ARS-BFGL-NGS-53378	19	16132639	0.00837292	-0.01608	0.003826	1	N	ACCN1	0	ACCN1
rs29012309	UA-IFASA-4964	19	18187645	0.0285462	-0.01477	0.003848	2	N	ENSBTAG00000044401	6190	ENSBTAG00000044401, ENSBTAG00000042969, ENSBTAG00000042105
rs110458772	ARS-BFGL-NGS-10750	19	19120582	0.0293002	0.02154	0.005632	1	N	KSR1	19505	KSR1
rs109728877	ARS-BFGL-NGS-65339	19	39158943	0.0327366	0.01435	0.003793	1	N	HOXB1	3058	HOXB4, ENSBTAG00000025009, HOXB7, HOXB3, HOXB2, ENSBTAG00000036386, ENSBTAG00000029892
rs41636120	UA-IFASA-6016	19	39546220	0.0121534	-0.02059	0.005023	1	N	SKAP1	0	SKAP1
rs29021711	Hapmap54629-rs29021711	19	42444396	0.00136385	-0.01797	0.003812	3	N	KRT40	0	KRT40
rs109751693	ARS-BFGL-NGS-28504	19	45193820	0.0293491	-0.01354	0.003542	3	N	MPP2	0	HDAC5, MPP2, PPY, NAGS, TMEM101, LSM12, G6PC3, C19H17orf53, ASB16, TMUB2, ATXN7L3, UBTF, SLC4A1
rs29010018	UA-IFASA-2616	19	47869682	0.0373777	0.01429	0.003823	1	N	ITGB3	0	ENSBTAG00000025165, ITGB3, ENSBTAG00000001621, ENSBTAG00000045412
rs29013561	Hapmap54297-rs29013561	19	55171759	0.0442907	0.01295	0.003532	2	N	CYTH1	1684	ENSBTAG00000044681, TIMP2, USP36, CYTH1, ENSBTAG00000000920, ENSBTAG00000045449
rs41638229	Hapmap47649-BTA-51546	20	14486473	0.0237936	0.01626	0.004174	1	N	NLN	13879
rs41939846	ARS-BFGL-NGS-19114	20	14619831	0.019822	-0.01551	0.003927	2	N	NLN	0	NLN, SGTB, ENSBTAG00000025968
rs110385506	ARS-BFGL-NGS-118577	20	21993304	0.0306241	-0.01928	0.005067	1	N	RAB3C	0	RAB3C
rs109086577	ARS-BFGL-NGS-113813	20	22907535	0.021567	-0.01804	0.004597	1	N	ENSBTAG00000042944	451413
rs41630109	Hapmap47230-BTA-27297	20	25171853	0.0421262	0.01634	0.004432	1	N	SLC38A9	28129	PPAP2A, SKIV2L2
rs109446323	ARS-BFGL-NGS-18978	20	26555885	0.0385599	0.01939	0.005211	1	N	ENSBTAG00000019834	97565
rs109447435	ARS-BFGL-NGS-20700	20	27669914	0.00301419	0.02137	0.004747	1	N	MOCS2	12404
rs41257711	ARS-BFGL-BAC-36217	20	29212242	3.5e-05	0.03583	0.006427	3	N	ISL1	294678
rs110008253	Hapmap50988-BTA-50138	20	29240613	0.00711738	0.01788	0.004205	1	N	ISL1	266307
rs110335228	ARS-BFGL-NGS-31598	20	30093999	0.042973	-0.01374	0.003737	2	N	PARP8	0	PARP8
rs110897405	ARS-BFGL-BAC-27914	20	30128562	0.00474069	0.02601	0.005936	1	N	PARP8	0	PARP8
rs41631020	Hapmap51975-BTA-23912	20	30536082	0.0238477	-0.017	0.004368	1	N	ENSBTAG00000044010	38811
rs42274765	BTB-01122716	20	31177838	0.000103359	-0.0197	0.0037	2	N	ENSBTAG00000043948	0	ENSBTAG00000043948
rs109774038	ARS-BFGL-BAC-27930	20	31203250	2.41e-05	-0.0264	0.004666	2	N	ENSBTAG00000043948	0	ENSBTAG00000043948
rs110599734	ARS-BFGL-NGS-16297	20	31885678	0.000143125	-0.02073	0.003945	2	N	MRPS30	70719	MRPS30
rs41567173	BTA-103550-no-rs	20	32979501	0.00996681	0.0176	0.004232	4	N	ENSBTAG00000033187	76202	ENSBTAG00000033187, NNT
rs29022980	Hapmap59121-rs29022980	20	33014016	0.00180323	0.02012	0.004332	4	N	ENSBTAG00000033187	41687	ENSBTAG00000033187, NNT
rs29018641	Hapmap54258-rs29018641	20	33078507	0.00624186	-0.01897	0.004419	3	N	NNT	19372	ENSBTAG00000033187, NNT
rs41662518	BTA-84181-no-rs	20	33559233	0.0293002	-0.0143	0.003739	1	N	ENSBTAG00000042376	11948	HMGCS1, NIM1, ZNF131, ENSBTAG00000042376
rs110482506	ARS-BFGL-NGS-118998	20	34036833	5.9e-07	-0.02471	0.003865	4	N	GHR	0	GHR
rs41575076	Hapmap39811-BTA-122745	20	35432864	3.35e-07	0.0251	0.003828	3	N	C6	16632	C6, HEATR7B2
rs43001858	BTB-01888575	20	35457272	1.52e-05	0.02361	0.004077	2	N	C6	0	C6, HEATR7B2
rs41937533	ARS-BFGL-BAC-2469	20	35552478	1.77e-05	-0.02251	0.00392	2	N	HEATR7B2	23195	C6, HEATR7B2
rs109151731	ARS-BFGL-NGS-76756	20	35610598	0.0100524	0.01571	0.003781	1	N	HEATR7B2	0	C6, HEATR7B2
rs110772002	ARS-BFGL-NGS-26909	20	35670697	4.07e-07	0.03059	0.004708	3	N	C7	0	C7
rs41597911	BTA-21950-no-rs	20	35969421	3.13e-08	-0.04063	0.005809	3	N	PTGER4	42911	TTC33, PTGER4
rs41939374	BTB-00777678	20	36262648	0.0306241	-0.01428	0.003753	1	N	PTGER4	336138
rs29013720	Hapmap54938-rs29013720	20	36394403	4.56e-05	-0.02135	0.003877	3	N	PTGER4	467893
rs41580310	BTA-50244-no-rs	20	36466784	0.00348208	0.01643	0.003683	1	N	PTGER4	540274
rs41945918	BTA-50402-no-rs	20	36667999	0.00273849	-0.01716	0.003792	1	N	ENSBTAG00000043592	401945
rs41640156	BTA-50400-no-rs	20	36691323	0.000993904	0.01878	0.003915	2	N	ENSBTAG00000043592	378621
rs42934234	Hapmap26466-BTA-160199	20	36746234	0.000993904	-0.01818	0.00379	2	N	ENSBTAG00000043592	323710
rs41581044	BTA-50386-no-rs	20	36837402	0.0026356	-0.0167	0.003678	2	N	ENSBTAG00000043592	232542
rs29013890	Hapmap57531-rs29013890	20	36955574	0.0281566	-0.01638	0.004262	1	N	ENSBTAG00000043592	114370
rs41941646	BTB-00778154	20	37399088	0.00378529	-0.01813	0.004085	3	N	C9	10222
rs41941633	BTB-00778141	20	37442584	0.00380697	0.0182	0.004104	3	N	FYB	35400
rs110679619	ARS-BFGL-NGS-38482	20	37708168	0.000377172	0.02654	0.005265	1	N	RICTOR	0	RICTOR, OSMR, ENSBTAG00000010583
rs41581059	Hapmap39660-BTA-50453	20	37865658	0.0006004	-0.02366	0.004808	1	N	OSMR	50704	RICTOR, OSMR, ENSBTAG00000010583
rs41257066	Hapmap52690-ss46526609	20	38201199	7.02e-05	-0.02238	0.004127	3	N	LIFR	6529
rs41581047	BTA-50420-no-rs	20	38296151	0.000875638	0.01934	0.004	2	N	EGFLAM	0	EGFLAM
rs43021487	BTB-01912756	20	38380886	1.77e-05	0.02322	0.004051	2	N	EGFLAM	0	EGFLAM
rs109679319	ARS-BFGL-NGS-13317	20	38519151	1.41e-05	-0.02605	0.004471	2	N	EGFLAM	112392
rs109649115	ARS-BFGL-NGS-11884	20	38539643	3.33e-09	0.03652	0.004951	3	N	EGFLAM	132884
rs41944171	ARS-BFGL-NGS-2860	20	38740663	0.0163721	0.01657	0.004125	1	N	ENSBTAG00000042537	10063
rs109181046	ARS-BFGL-NGS-22355	20	38899764	1.85e-11	0.05004	0.006164	3	N	ENSBTAG00000005176	17847	WDR70, ENSBTAG00000042084, ENSBTAG00000039961, ENSBTAG00000005176
rs41574995	BTA-115321-no-rs	20	39060594	0.0455243	0.01387	0.003799	2	N	WDR70	0	WDR70, NUP155, ENSBTAG00000045286
rs41946519	BTB-00782061	20	39178990	0.00242785	-0.0165	0.003614	3	N	WDR70	0	WDR70, NUP155, ENSBTAG00000045286
rs41942492	BTB-00782435	20	39485918	4.56e-05	-0.02412	0.00438	4	N	NIPBL	0	NIPBL
rs29018751	BTA-13793-rs29018751	20	39518858	2.04e-05	-0.02521	0.004428	3	N	NIPBL	0	NIPBL
rs42954630	BTB-01842107	20	39601104	1.01e-05	0.02606	0.004421	3	N	NIPBL	0	NIPBL
rs29021190	Hapmap53888-rs29021190	20	39639412	0.0185778	0.01596	0.004019	4	N	NIPBL	18739	NIPBL
rs41941124	INRA-620	20	39666749	0.000385764	0.0215	0.004275	3	N	NIPBL	46076
rs41581070	Hapmap38412-BTA-50496	20	39697915	0.00189071	0.0197	0.004258	1	N	NIPBL	77242
rs29014437	Hapmap53199-rs29014437	20	39728148	0.00711738	-0.01783	0.004194	1	N	SLC1A3	98280
rs41255157	Hapmap57276-ss46526009	20	39826492	0.00647584	-0.01525	0.003561	2	N	SLC1A3	0	SLC1A3
rs41640222	BTA-50515-no-rs	20	39949595	0.0327366	-0.01465	0.003873	1	N	SLC1A3	41879
rs41943459	BTB-00781699	20	40005086	0.0014103	0.01859	0.003954	2	N	SLC1A3	97370
rs42322616	BTB-01163526	20	41063825	0.0011649	0.01973	0.004154	1	N	PRLR	184224
rs41591215	BTA-92644-no-rs	20	41217333	1.41e-05	-0.02553	0.004392	2	N	PRLR	30716	PRLR
rs42321620	BTB-01163430	20	41404231	0.00273849	-0.02267	0.00501	3	N	PRLR	0	PRLR
rs109089911	ARS-BFGL-NGS-65409	20	41632502	0.0440996	0.01593	0.004342	1	N	RAD1	1834	AGXT2, DNAJC21, BRIX1, RAD1, TTC23L
rs42670220	ARS-BFGL-NGS-36606	20	41922873	0.0032601	-0.01749	0.003906	1	N	RAI14	147113
rs41574319	BTA-102910-no-rs	20	41947098	0.00565525	-0.01814	0.004194	1	N	RAI14	171338
rs110831573	ARS-BFGL-NGS-73590	20	42196932	0.00816249	0.01616	0.003838	3	N	C1QTNF3	0	C1QTNF3, AMACR, ENSBTAG00000043322
rs42527785	BTB-01410122	20	43163561	0.0166329	0.01885	0.004699	1	N	NPR3	237099	NPR3
rs41945419	ARS-BFGL-NGS-42065	20	44333199	0.0373777	-0.0208	0.00557	1	N	ENSBTAG00000038985	60696	ENSBTAG00000038985
rs42288320	BTB-01263010	20	45287985	0.000329409	-0.02307	0.004546	1	N	ENSBTAG00000043515	125873
rs41641076	BTA-50635-no-rs	20	45936412	0.0135931	0.01635	0.004019	1	N	ENSBTAG00000037839	516379
rs41641086	Hapmap50991-BTA-50645	20	46950315	0.00102405	0.0189	0.00395	2	N	ENSBTAG00000040572	41813	ENSBTAG00000040572
rs41947532	Hapmap32803-BTA-135212	20	48423319	0.0493787	-0.0132	0.003646	1	N	ENSBTAG00000037861	141659
rs41641109	Hapmap43873-BTA-50695	20	48503587	0.0374422	0.01431	0.003834	1	N	ENSBTAG00000037861	61391
rs42874413	BTB-01763089	20	48637258	0.0222551	-0.01439	0.003677	1	N	ENSBTAG00000037861	69326
rs43621272	BTB-00411452	20	50644096	0.0026356	-0.02324	0.00512	1	N	CDH10	917552
rs41595868	BTA-91483-no-rs	20	51217355	0.0392879	0.01389	0.003741	1	N	CDH10	344293
rs41581583	BTA-50852-no-rs	20	60208103	0.00199095	0.0319	0.006919	1	N	FAM134B	0	FAM134B
rs41641795	Hapmap49203-BTA-50855	20	60254109	0.0286745	-0.0142	0.003702	2	N	ZNF622	7994	ENSBTAG00000037335
rs41641803	Hapmap44602-BTA-50865	20	60424135	0.0061835	0.01858	0.004324	2	N	ENSBTAG00000013565	69467
rs110377705	ARS-BFGL-NGS-39275	20	74182528	0.0475206	0.01281	0.003524	1	N	ENSBTAG00000043539	12645
rs109397158	ARS-BFGL-NGS-8820	22	5545162	0.01847	0.01508	0.003794	2	N	ENSBTAG00000044966	187315
rs41625663	BTA-122365-no-rs	23	50880349	0.0061835	0.016	0.003722	2	Y	ECI2	140992
rs109784416	ARS-BFGL-NGS-111923	23	51456582	0.0382524	0.01432	0.003845	1	Y	TUBB2A	0	TUBB2A
rs109304496	ARS-BFGL-BAC-36416	23	52005852	0.00179285	0.01851	0.003982	1	Y	MYLK4	157878
rs41566901	Hapmap38466-BTA-118912	23	52248865	0.00530239	-0.01494	0.003436	1	Y	GMDS	0	ENSBTAG00000037624, GMDS
rs42507912	BTB-01381318	23	52268620	0.0298551	-0.01353	0.003546	1	Y	GMDS	0	ENSBTAG00000037624, GMDS
rs110987425	Hapmap30673-BTC-021236	25	7312583	0.0409426	-0.01733	0.004688	1	N	RBFOX1	7373
rs109977393	Hapmap30738-BTC-065773	25	33318139	0.0488697	0.01308	0.003609	1	Y	ENSBTAG00000045444	200174
rs110935583	BTA-86472-no-rs	26	26788080	0.0238477	-0.01473	0.003784	1	N	SORCS3	645829
rs41598985	Hapmap49810-BTA-96248	26	27269332	0.0183258	0.01826	0.00459	1	N	SORCS1	298838
rs42096384	BTB-00938365	26	31640069	0.0369196	0.01386	0.003702	1	N	ENSBTAG00000023891	0	ENSBTAG00000023891
rs42115446	BTB-00953338	27	17547965	0.0178731	-0.01695	0.004249	2	N	FAM149A	0	TLR3, FAM149A
rs42741911	ARS-BFGL-NGS-2154	28	1108077	0.0396468	-0.0146	0.003938	1	Y	ENSBTAG00000039845	10512	ENSBTAG00000039845
rs110243575	ARS-BFGL-NGS-29834	29	37922892	0.0376154	0.01439	0.003858	1	Y	ENSBTAG00000040528	3643	ENSBTAG00000040528, APLP2
rs109084815	ARS-BFGL-NGS-11952	29	42606575	0.0320994	0.01598	0.004216	1	Y	EEF1G	0	ENSBTAG00000032915, ASRGL1, SCGB1A1, EEF1G, TUT1, MTA2, EML3, ROM1, B3GAT3, GANAB, ENSBTAG00000044804, ENSBTAG00000013468, ENSBTAG00000042287
rs110252785	ARS-BFGL-NGS-80659	29	44629048	0.0408145	0.01957	0.005291	1	Y	ENSBTAG00000018762	0	ENSBTAG00000018792, ENSBTAG00000018762

## Sheet: Somatic Cell Score Sires SSR
rs	SNP_Name	Chromsome	Position	Q value	SNP Effect (log SCC)	Standard Error	Significantly Associated Traits	Outside Known QTL Region	Nearest Gene	Distance to Nearest Gene (bp)	Genes in Haplotype Block
rs41574361	BTA-114800-no-rs	6	78780301	0.0318703	0.0466	0.01035	1	Y	ENSBTAG00000043492	700658
rs29013992	Hapmap60030-rs29013992	6	78855305	0.0318703	0.0466	0.01035	1	N	ENSBTAG00000043492	775662
rs109746386	ARS-BFGL-NGS-80068	6	78919443	0.0318703	-0.0466	0.01036	1	N	ENSBTAG00000043492	839800
rs43619106	BTB-00416055	10	31973422	0.0289547	-0.03302	0.007037	3	N	C10H15orf41	0	C10H15orf41, ENSBTAG00000042615
rs41628573	Hapmap39993-BTA-36164	15	25055370	0.0224583	-0.02598	0.005315	1	Y	ENSBTAG00000045283	279203
rs29012811	ARS-USMARC-Parent-DQ990835-rs29012811	20	24571881	0.0289547	-0.02572	0.005453	2	Y	ANKRD55	14300
rs41942930	ARS-BFGL-NGS-14031	20	38788557	0.0143499	-0.02777	0.005429	2	Y	ENSBTAG00000042537	37725	WDR70, ENSBTAG00000042084, ENSBTAG00000039961, ENSBTAG00000005176
rs29018531	Hapmap36238-SCAFFOLD6393_4411	20	38814739	0.0318703	-0.02432	0.005399	2	Y	ENSBTAG00000042084	26404	WDR70, ENSBTAG00000042084, ENSBTAG00000039961, ENSBTAG00000005176
rs42727954	BTB-01610214	20	48299258	0.0318703	0.03691	0.008202	1	Y	ENSBTAG00000043184	265464

## Sheet: Milk Yield Bayesian
rs	SNP_Name	Chromsome	Position	SSR	SSR*2	SSR/2	Significantly Associated Traits	Outside Known QTL Region	Nearest Gene	Distance to Nearest Gene (bp)	Genes in Haplotype Block
rs42211964	BTB-01051794	8	27363523	0.871622	0.0204778	1	2	N	ADAMTSL1	0	ADAMTSL1
rs109421300	ARS-BFGL-NGS-4939	14	443936	0.0506757	1	0.825342	4	N	DGAT1	146	RECQL4, ENSBTAG00000007753, CYHR1, ENSBTAG00000007752, TONSL, VPS28, ADCK5, GPR172A, FBXL6, LOC789629, DGAT1, HSF1, BOP1, SCXA, HEATR7A, LOC523023, LOC509113, ENSBTAG00000000658, MAF1, SHARPIN, CYC1, GPAA1, EXOSC4, FOXH1, CPSF1, ENSBTAG00000044406

## Sheet: Fat Yield Bayesian
rs	SNP_Name	Chromsome	Position	SSR	SSR*2	SSR/2	Significantly Associated Traits	Outside Known QTL Region	Nearest Gene	Distance to Nearest Gene (bp)	Genes in Haplotype Block
rs109221389	ARS-BFGL-NGS-119790	2	118074074	0.969072	0.588435	0.993243	1	N	ENSBTAG00000019152	52559	ENSBTAG00000019152
rs110459241	ARS-BFGL-NGS-105499	4	33179800	0.804124	0.945578	0.00337838	1	N	NUPL2	10583	ENSBTAG00000022552, KLHL7, NUPL2
rs108948843	ARS-BFGL-NGS-106792	5	23546206	1	0	1	1	N	C5H12orf12	3203	EPYC
rs29016908	Hapmap53294-rs29016908	5	101090418	1	0.840136	0.966216	2	N	EPS8	28757
rs109081231	ARS-BFGL-NGS-90328	7	27766972	1	1	0.922297	2	N	ZNF608	82989
rs110243382	ARS-BFGL-NGS-115357	11	26200238	1	0.768707	1	2	Y	ENSBTAG00000032623	0	ENSBTAG00000032623
rs109421300	ARS-BFGL-NGS-4939	14	443936	1	1	1	4	N	DGAT1	146	RECQL4, ENSBTAG00000007753, CYHR1, ENSBTAG00000007752, TONSL, VPS28, ADCK5, GPR172A, FBXL6, LOC789629, DGAT1, HSF1, BOP1, SCXA, HEATR7A, LOC523023, LOC509113, ENSBTAG00000000658, MAF1, SHARPIN, CYC1, GPAA1, EXOSC4, FOXH1, CPSF1, ENSBTAG00000044406
rs41889240	ARS-BFGL-NGS-110048	18	53258015	1	0.0272109	1	1	N	NOVA2	0	NOVA2
rs41947330	BTB-00779241	20	37946352	1	1	0.618243	3	Y	OSMR	131398
rs41641572	BTA-53925-no-rs	22	25808611	1	1	0.891892	1	N	ENSBTAG00000045059	603	ENSBTAG00000003592, ENSBTAG00000045059
rs41586505	Hapmap31272-BTC-026061	25	13337930	0.0206186	1	0.962838	1	Y	ENSBTAG00000032643	559422
rs110881261	ARS-BFGL-NGS-32714	25	29656858	1	0.00340136	0.844595	1	Y	ASL	19999	SUMF2, PHKG1, CHCHD2, LOC614047, LOC528828

## Sheet: Protein Yield Bayesian
rs	SNP_Name	Chromsome	Position	SSR	SSR*2	SSR/2	Significantly Associated Traits	Outside Known QTL Region	Nearest Gene	Distance to Nearest Gene (bp)	Genes in Haplotype Block
rs43656877	BTB-00449812	11	1407228	1	1	0.0442177	1	N	BCL2L11	107914
rs41257411	Hapmap59417-ss46526965	27	41457222	1	0.00344828	1	2	N	NAT1	0	NAT1, LRRC3B

[truncated: 9 more sheets: Fat Percentage Bayesian, Protein Percentage Bayesian, Somatic Cell Score Bayesian, Milk Yield Cows SSR, Fat Yield Cows SSR, Protein Yield Cows SSR, Fat Percentage Cows SSR, Protein Percentage Cows SSR, Somatic Cell Score Cows SSR]
